# Supplementary material for: Protein residue network analysis reveals fundamental properties of the human coagulation factor VIII
Source: Sci Rep. 2021 Jun 16;11:12625. doi: 10.1038/s41598-021-92201-3 (PMC8209229; doi:10.1038/s41598-021-92201-3)
Supplement: Supplementary file 2 — Supplementary Table 1. [file 41598_2021_92201_MOESM2_ESM.xlsx]

## Sheet: Definitions
	Supplementary Table XXX – 2R7E structure residue network.
	This table contains the network of interacting residues of protein structure 2R7E (Human coagulation Factor VIII).
	The network was created using the program RINerator version XXX, downloaded from XXX.
	Here, each amino acid is a node, and two amino acids are connected if they are spatially close in the protein structure.
	For the analysis in the manuscript, I considered each edge only once, and did not distinguish between the type or subtype of interaction.
	Moreover, I did not use the score as a weight; hence, the analysis was entirely based on an undirected, unweighted graph.
	Complete Network sheet:
	The fields’ meaning is:
	node1	The residue number in the protein structure/sequence. The numbering starts at 1 (Amino acid (Legacy)), Alanine
	node2	The interacting residue number in the protein structure/sequence. Same numbering as above applies.
	res1	Three letter code for the residue.
	res2	Three letter code for the residue.
	type	Type of contact between the two amino acids (cnt – Contact, ovl – Overlap, hbond – Hydrogen bond, combi – Combination of more than one type).
	subtype	Subtype of the interaction between the residues (mc_sc – main-chain and side-chain, mc_mc – main-chain and main-chain, sc_sc – side-chain and side-chain, all_all – both subtypes in the same interaction.)
	score	A score assigned by RINerator. Smaller values indicate closer proximity between the interacting atoms.
	num_ints	Number of atomic interactions between the two amino acids. It considers the main- and the side-chain atoms.
	Centrality Measures sheet:
	The fields’ meaning is:
	AA_position	The amino acid position in the 2R7E protein structure
	Residue	The three-letter code amino acid
	Degree	The degree of the node in the network
	Betweenness	The normalized betweenness value
	Closeness	The normalized closeness value
	Burts_constraint	The Burt’s constraint
	Page_Rank	The Page Rank centrality value
	Authority_Score	The authority score value
	Kcore	The KCore value (function coreness in the iGraph library for the R statistical package)

## Sheet: Complete Network
node1	node2	res1	res2	type	subtype	score	num_ints
1	2	ALA	THR	cnt	mc_sc	-2.5347	5
1	3	ALA	ARG	cnt	mc_sc	0.0082	2
2	83	THR	THR	cnt	mc_mc	-2.0901	2
2	3	THR	ARG	cnt	mc_sc	1.0898	1
2	3	THR	ARG	cnt	mc_mc	-2.8227	4
2	82	THR	ASP	cnt	mc_sc	-2.1141	5
2	83	THR	THR	cnt	mc_sc	-1.6417	3
4	5	ARG	TYR	cnt	mc_sc	2.5601	6
4	85	ARG	VAL	cnt	mc_sc	0.0484	4
4	85	ARG	VAL	cnt	mc_mc	0.5066	2
5	6	TYR	TYR	cnt	mc_sc	0.5544	4
5	76	TYR	ILE	cnt	sc_sc	-6.0862	19
5	86	TYR	ILE	cnt	sc_sc	0.014	1
6	56	TYR	ASP	cnt	mc_sc	2.2722	3
6	4	TYR	ARG	cnt	sc_sc	-3.201	9
6	54	TYR	PHE	cnt	mc_sc	0.0098	1
6	89	TYR	LYS	cnt	sc_sc	0.1005	1
7	8	LEU	GLY	cnt	mc_sc	-4.0683	12
7	74	LEU	PRO	cnt	sc_sc	2.3427	9
7	158	LEU	TYR	cnt	sc_sc	0.3245	3
7	52	LEU	VAL	cnt	mc_sc	1.2397	3
7	88	LEU	LEU	cnt	sc_sc	0.6064	3
7	51	LEU	PHE	cnt	sc_sc	-13.395	18
8	52	GLY	VAL	cnt	mc_sc	-4.3656	9
8	89	GLY	LYS	cnt	mc_mc	0.2816	2
9	52	ALA	VAL	cnt	mc_sc	0.6658	4
9	10	ALA	VAL	cnt	mc_mc	-2.4246	4
9	50	ALA	LEU	cnt	mc_mc	1.1403	2
9	51	ALA	PHE	cnt	mc_mc	0.4043	2
9	90	ALA	ASN	cnt	mc_sc	0.0313	1
9	91	ALA	MET	cnt	mc_sc	0.0091	1
10	12	VAL	LEU	cnt	mc_sc	0.8927	2
10	12	VAL	LEU	cnt	mc_mc	2.2706	3
10	49	VAL	THR	cnt	mc_sc	0.0195	1
10	12	VAL	LEU	cnt	sc_sc	-0.1636	12
10	52	VAL	VAL	cnt	sc_sc	1.7775	5
10	11	VAL	GLU	cnt	mc_sc	0.137	2
10	61	VAL	ILE	cnt	sc_sc	0.5672	6
10	54	VAL	PHE	cnt	sc_sc	4.3333	8
11	48	GLU	LYS	cnt	mc_mc	0.0806	3
11	49	GLU	THR	cnt	mc_sc	0.9085	6
11	10	GLU	VAL	cnt	mc_mc	0.0515	1
11	12	GLU	LEU	cnt	mc_sc	0.163	2
11	49	GLU	THR	cnt	sc_sc	0.8686	2
11	49	GLU	THR	cnt	mc_mc	1.0907	2
11	91	GLU	MET	cnt	mc_sc	0.0175	1
12	61	LEU	ILE	cnt	mc_sc	1.5957	6
12	62	LEU	ALA	cnt	mc_sc	-0.2497	2
12	13	LEU	SER	cnt	mc_sc	0.8773	1
13	47	SER	LYS	cnt	sc_sc	-0.5366	12
13	47	SER	LYS	cnt	mc_sc	0.0013	1
13	46	SER	TYR	cnt	mc_mc	0.0117	1
13	48	SER	LYS	cnt	mc_mc	0.0403	1
13	45	SER	VAL	cnt	sc_sc	0.2658	2
14	15	TRP	ASP	cnt	mc_sc	2.997	5
14	16	TRP	TYR	cnt	sc_sc	-2.0557	11
14	71	TRP	LEU	cnt	sc_sc	3.577	5
14	236	TRP	GLY	cnt	mc_sc	0.0766	4
14	64	TRP	PRO	cnt	sc_sc	0.6695	2
15	16	ASP	TYR	cnt	mc_sc	-2.636	12
15	17	ASP	MET	cnt	sc_sc	-1.7838	12
15	45	ASP	VAL	cnt	mc_sc	-1.8766	3
15	17	ASP	MET	cnt	mc_sc	0.5807	6
16	15	TYR	ASP	cnt	mc_mc	0.0474	1
16	17	TYR	MET	cnt	mc_mc	-0.8826	3
16	236	TYR	GLY	cnt	mc_sc	0.5158	3
16	238	TYR	VAL	cnt	sc_sc	2.2795	4
16	231	TYR	MET	cnt	sc_sc	2.5424	5
17	63	MET	LYS	cnt	sc_sc	0.501	8
17	18	MET	GLN	cnt	mc_sc	0.2936	1
17	237	MET	TYR	cnt	sc_sc	0.0456	1
18	20	GLN	ASP	cnt	mc_mc	0.0633	2
19	21	SER	LEU	cnt	mc_sc	1.4219	4
19	21	SER	LEU	cnt	mc_mc	0.144	2
20	19	ASP	SER	cnt	mc_mc	0.0383	1
20	21	ASP	LEU	cnt	mc_sc	0.7081	6
21	20	LEU	ASP	cnt	mc_mc	1.1376	1
21	32	LEU	PRO	cnt	sc_sc	-2.6804	11
21	22	LEU	GLY	cnt	mc_sc	-0.5525	2
22	23	GLY	GLU	cnt	mc_sc	-5.0865	5
23	24	GLU	LEU	cnt	mc_sc	1.3592	5
23	31	GLU	PRO	cnt	sc_sc	0.3159	3
23	31	GLU	PRO	cnt	mc_sc	0.1766	2
24	23	LEU	GLU	cnt	mc_mc	1.7861	3
24	29	LEU	ARG	cnt	mc_sc	-3.2162	5
24	28	LEU	ALA	cnt	mc_sc	0.0162	1
25	24	PRO	LEU	cnt	mc_sc	-0.1698	3
25	26	PRO	VAL	cnt	mc_sc	0.5298	6
26	27	VAL	ASP	cnt	sc_sc	0.8356	1
27	26	ASP	VAL	cnt	mc_mc	0.2151	2
28	29	ALA	ARG	cnt	mc_sc	0.0095	2
29	23	ARG	GLU	cnt	mc_mc	0.0453	2
29	24	ARG	LEU	cnt	mc_mc	1.6251	2
29	23	ARG	GLU	cnt	mc_sc	-0.5006	2
30	31	PHE	PRO	cnt	mc_mc	-0.0737	2
30	33	PHE	ARG	cnt	mc_sc	0.006	2
30	31	PHE	PRO	cnt	mc_sc	1.3496	4
31	32	PRO	PRO	cnt	mc_mc	2.1695	3
32	30	PRO	PHE	cnt	mc_sc	0.1738	2
32	19	PRO	SER	cnt	sc_sc	1.1878	3
33	34	ARG	VAL	cnt	mc_sc	-1.7881	5
33	35	ARG	PRO	cnt	sc_sc	-3.8318	11
33	40	ARG	PHE	cnt	sc_sc	0.0618	2
34	33	VAL	ARG	cnt	mc_mc	0.0139	1
34	36	VAL	LYS	cnt	mc_mc	0.4009	2
35	36	PRO	LYS	cnt	mc_sc	-4.2513	7
35	36	PRO	LYS	cnt	mc_mc	0.0134	2
35	40	PRO	PHE	cnt	sc_sc	-1.8098	10
35	34	PRO	VAL	cnt	mc_sc	-2.5087	4
38	39	PHE	PRO	cnt	sc_sc	-2.6206	6
38	37	PHE	SER	cnt	mc_sc	0.5667	4
40	36	PHE	LYS	cnt	mc_sc	0.2336	1
41	42	ASN	THR	cnt	mc_mc	-1.3541	3
41	40	ASN	PHE	cnt	mc_sc	1.3515	2
42	43	THR	SER	cnt	mc_sc	-0.7509	5
42	44	THR	VAL	cnt	mc_sc	0.0083	1
44	45	VAL	VAL	cnt	mc_sc	3.1986	8
45	46	VAL	TYR	cnt	mc_sc	2.349	11
45	14	VAL	TRP	cnt	mc_sc	-4.2664	6
45	47	VAL	LYS	cnt	sc_sc	0.7036	1
46	204	TYR	GLU	cnt	sc_sc	1.0042	12
46	226	TYR	ARG	cnt	mc_sc	0.0251	2
46	226	TYR	ARG	cnt	sc_sc	0.7113	1
46	227	TYR	ALA	cnt	mc_sc	1.559	6
46	228	TYR	TRP	cnt	mc_sc	0.878	6
46	47	TYR	LYS	cnt	mc_sc	-1.1557	4
47	48	LYS	LYS	cnt	mc_sc	0.9916	2
47	225	LYS	ALA	cnt	sc_sc	-1.7679	12
48	12	LYS	LEU	cnt	mc_mc	-0.9623	5
48	170	LYS	SER	cnt	mc_sc	-1.8905	12
48	208	LYS	TRP	cnt	mc_sc	0.4203	2
48	50	LYS	LEU	cnt	sc_sc	0.4346	2
48	170	LYS	SER	cnt	sc_sc	0.1801	2
48	204	LYS	GLU	cnt	sc_sc	-0.9227	13
49	48	THR	LYS	cnt	mc_sc	0.0319	4
49	170	THR	SER	cnt	sc_sc	0.3537	3
49	208	THR	TRP	cnt	sc_sc	0.2762	4
49	10	THR	VAL	cnt	mc_mc	0.0028	1
49	12	THR	LEU	cnt	mc_mc	0.0296	1
50	71	LEU	LEU	cnt	sc_sc	1.4317	5
50	71	LEU	LEU	cnt	mc_sc	-1.7436	7
50	51	LEU	PHE	cnt	mc_sc	0.0208	2
50	171	LEU	GLY	cnt	mc_sc	-2.8432	6
50	49	LEU	THR	cnt	mc_sc	-1.8227	5
51	74	PHE	PRO	cnt	mc_sc	0.0126	2
51	74	PHE	PRO	cnt	sc_sc	0.118	2
51	171	PHE	GLY	cnt	mc_sc	0.8748	3
51	173	PHE	ILE	cnt	mc_sc	0.2021	3
51	158	PHE	TYR	cnt	sc_sc	0.5731	3
51	172	PHE	LEU	cnt	mc_sc	-3.829	6
51	172	PHE	LEU	cnt	sc_sc	2.4027	7
51	73	PHE	GLY	cnt	mc_sc	0.0032	1
51	52	PHE	VAL	cnt	mc_sc	-0.7359	5
52	74	VAL	PRO	cnt	mc_sc	-0.7832	6
52	53	VAL	GLU	cnt	mc_mc	0.0525	1
52	10	VAL	VAL	cnt	mc_sc	0.2675	4
52	50	VAL	LEU	cnt	mc_sc	1.7052	3
52	53	VAL	GLU	cnt	mc_sc	-1.1402	6
52	54	VAL	PHE	cnt	sc_sc	-1.6554	6
53	54	GLU	PHE	cnt	mc_sc	-3.9451	11
53	54	GLU	PHE	cnt	mc_mc	0.0308	1
53	65	GLU	ARG	cnt	sc_sc	-0.4923	8
54	56	PHE	ASP	cnt	mc_mc	0.028	2
54	58	PHE	LEU	cnt	sc_sc	1.5686	5
54	60	PHE	ASN	cnt	sc_sc	-2.0621	12
54	56	PHE	ASP	cnt	mc_sc	0.0079	1
55	56	THR	ASP	cnt	mc_sc	0.5825	4
55	58	THR	LEU	cnt	sc_sc	1.567	3
56	57	ASP	HIS	cnt	sc_sc	-6.7636	7
56	57	ASP	HIS	cnt	mc_sc	-4.8658	7
57	89	HIS	LYS	cnt	sc_sc	0.023	1
57	89	HIS	LYS	cnt	mc_sc	1.7631	2
57	58	HIS	LEU	cnt	mc_sc	-1.4684	2
58	59	LEU	PHE	cnt	mc_sc	0.7398	1
58	55	LEU	THR	cnt	mc_sc	0.0013	1
59	60	PHE	ASN	cnt	mc_mc	0.6458	3
59	60	PHE	ASN	cnt	mc_sc	1.4266	3
60	61	ASN	ILE	cnt	mc_sc	-3.9248	4
61	12	ILE	LEU	cnt	sc_sc	-6.0311	7
61	62	ILE	ALA	cnt	mc_sc	-1.9464	5
63	64	LYS	PRO	cnt	mc_sc	0.0075	1
64	70	PRO	GLY	cnt	mc_mc	0.4028	5
64	65	PRO	ARG	cnt	mc_mc	0.171	2
64	70	PRO	GLY	cnt	mc_sc	-2.5143	5
64	237	PRO	TYR	cnt	sc_sc	0.0947	1
65	67	ARG	PRO	cnt	mc_mc	0.4567	2
65	66	ARG	PRO	cnt	sc_sc	-3.829	14
66	68	PRO	TRP	cnt	mc_mc	-0.5196	4
66	68	PRO	TRP	cnt	sc_sc	0.3876	2
67	243	PRO	PRO	cnt	mc_sc	1.177	2
67	243	PRO	PRO	cnt	sc_sc	1.1024	4
67	68	PRO	TRP	cnt	mc_sc	0.7407	1
68	235	TRP	ASN	cnt	mc_sc	2.01	4
68	66	TRP	PRO	cnt	mc_sc	0.0921	1
68	195	TRP	PHE	cnt	sc_sc	1.6406	6
68	69	TRP	MET	cnt	sc_sc	0.9338	5
68	196	TRP	ILE	cnt	sc_sc	1.2802	7
68	196	TRP	ILE	cnt	mc_sc	1.624	2
68	194	TRP	LYS	cnt	mc_sc	2.0227	2
68	195	TRP	PHE	cnt	mc_sc	1.3053	2
68	242	TRP	LEU	cnt	mc_sc	0.0028	1
68	243	TRP	PRO	cnt	mc_mc	0.0455	1
69	66	MET	PRO	cnt	mc_sc	1.6259	2
69	235	MET	ASN	cnt	sc_sc	0.0021	1
69	70	MET	GLY	cnt	mc_sc	-1.548	5
69	72	MET	LEU	cnt	sc_sc	-1.9892	5
69	75	MET	THR	cnt	sc_sc	0.4002	4
70	65	GLY	ARG	cnt	mc_mc	-2.3455	6
71	72	LEU	LEU	cnt	mc_mc	-1.0772	3
71	69	LEU	MET	cnt	mc_sc	0.1133	2
71	72	LEU	LEU	cnt	mc_sc	-0.703	10
71	235	LEU	ASN	cnt	mc_sc	1.7176	3
71	202	LEU	PHE	cnt	sc_sc	-1.9182	7
71	236	LEU	GLY	cnt	mc_sc	-3.4448	7
72	198	LEU	LEU	cnt	sc_sc	-5.6073	13
72	75	LEU	THR	cnt	sc_sc	1.7269	5
72	198	LEU	LEU	cnt	mc_sc	0.017	1
72	175	LEU	ALA	cnt	sc_sc	0.5281	2
72	73	LEU	GLY	cnt	mc_sc	-3.3049	2
73	174	GLY	GLY	cnt	mc_mc	2.5299	11
73	74	GLY	PRO	cnt	mc_mc	0.5782	3
73	74	GLY	PRO	cnt	mc_sc	0.2743	3
74	158	PRO	TYR	cnt	sc_sc	1.0073	2
75	175	THR	ALA	cnt	mc_sc	1.2248	2
75	74	THR	PRO	cnt	mc_mc	0.1074	1
75	76	THR	ILE	cnt	mc_sc	0.108	2
75	175	THR	ALA	cnt	mc_mc	2.5896	4
75	175	THR	ALA	cnt	sc_sc	-2.9317	6
75	196	THR	ILE	cnt	sc_sc	0.3142	1
76	176	ILE	LEU	cnt	sc_sc	2.4311	8
76	158	ILE	TYR	cnt	sc_sc	3.016	7
76	5	ILE	TYR	cnt	mc_sc	-2.3998	4
76	175	ILE	ALA	cnt	mc_sc	0.0259	1
76	176	ILE	LEU	cnt	mc_sc	-2.6589	3
76	74	ILE	PRO	cnt	mc_sc	0.1963	1
77	177	GLN	LEU	cnt	mc_sc	2.2899	4
78	79	ALA	GLU	cnt	mc_mc	1.0939	3
78	84	ALA	VAL	cnt	sc_sc	0.0524	2
78	79	ALA	GLU	cnt	mc_sc	0.0015	1
78	77	ALA	GLN	cnt	mc_sc	1.2893	2
79	3	GLU	ARG	cnt	sc_sc	2.6703	5
79	179	GLU	CYS	cnt	mc_mc	0.6196	1
79	80	GLU	VAL	cnt	mc_sc	0.7525	1
79	181	GLU	GLU	cnt	mc_sc	0.0396	1
79	183	GLU	SER	cnt	mc_sc	0.0134	1
80	140	VAL	VAL	cnt	mc_sc	-4.1803	4
80	82	VAL	ASP	cnt	mc_mc	0.7502	3
80	81	VAL	TYR	cnt	sc_sc	2.0618	8
80	81	VAL	TYR	cnt	mc_sc	-1.8059	10
80	140	VAL	VAL	cnt	sc_sc	0.9225	3
80	179	VAL	CYS	cnt	mc_sc	0.8965	4
80	180	VAL	ARG	cnt	mc_sc	0.0503	3
80	181	VAL	GLU	cnt	mc_sc	0.6443	3
81	140	TYR	VAL	cnt	mc_mc	1.6108	4
81	140	TYR	VAL	cnt	mc_sc	4.5476	8
82	83	ASP	THR	cnt	mc_mc	0.6214	2
82	1	ASP	ALA	cnt	mc_sc	0.2071	2
82	79	ASP	GLU	cnt	sc_sc	2.0044	2
83	81	THR	TYR	cnt	mc_mc	-2.5667	3
83	84	THR	VAL	cnt	mc_sc	-1.6903	8
83	139	THR	GLN	cnt	mc_mc	0.0262	1
83	139	THR	GLN	cnt	sc_sc	-2.6875	14
83	138	THR	TRP	cnt	mc_sc	-2.0034	4
84	85	VAL	VAL	cnt	mc_sc	-0.5064	10
84	2	VAL	THR	cnt	mc_mc	0.1337	1
84	3	VAL	ARG	cnt	mc_mc	0.3039	1
84	3	VAL	ARG	cnt	mc_sc	0.2397	1
84	140	VAL	VAL	cnt	sc_sc	0.015	1
85	86	VAL	ILE	cnt	mc_sc	2.3033	9
85	136	VAL	TYR	cnt	mc_sc	1.099	3
86	136	ILE	TYR	cnt	mc_mc	1.8171	3
86	98	ILE	LEU	cnt	sc_sc	2.2244	6
86	138	ILE	TRP	cnt	sc_sc	3.3741	5
86	88	ILE	LEU	cnt	mc_sc	0.0058	1
87	86	THR	ILE	cnt	mc_sc	-6.259	8
87	135	THR	THR	cnt	mc_sc	2.1102	5
87	134	THR	HIS	cnt	mc_mc	0.2157	1
87	136	THR	TYR	cnt	mc_mc	0.0259	2
87	135	THR	THR	cnt	sc_sc	2.0793	3
88	87	LEU	THR	cnt	mc_mc	0.0631	1
88	89	LEU	LYS	cnt	mc_sc	-3.5027	5
88	97	LEU	SER	cnt	mc_sc	0.4812	2
88	8	LEU	GLY	cnt	mc_sc	0.0692	2
88	90	LEU	ASN	cnt	mc_sc	1.8175	5
88	98	LEU	LEU	cnt	sc_sc	1.7178	2
89	133	LYS	SER	cnt	mc_sc	-3.2374	6
89	91	LYS	MET	cnt	sc_sc	0.0571	3
89	7	LYS	LEU	cnt	mc_sc	2.7776	3
90	129	ASN	PHE	cnt	mc_sc	2.9716	7
90	132	ASN	GLY	cnt	mc_sc	0.272	2
90	94	ASN	HIS	cnt	mc_sc	-0.5309	5
90	130	ASN	PRO	cnt	mc_sc	1.6115	4
91	89	MET	LYS	cnt	mc_sc	1.0914	1
91	58	MET	LEU	cnt	mc_sc	0.3596	1
92	90	ALA	ASN	cnt	mc_sc	1.5292	5
92	49	ALA	THR	cnt	sc_sc	0.1532	2
92	90	ALA	ASN	cnt	sc_sc	0.3183	2
92	11	ALA	GLU	cnt	mc_sc	0.4792	1
92	93	ALA	SER	cnt	mc_sc	0.7329	1
92	9	ALA	ALA	cnt	mc_sc	1.3847	1
93	94	SER	HIS	cnt	mc_mc	0.5247	3
94	96	HIS	VAL	cnt	mc_mc	1.3469	3
94	96	HIS	VAL	cnt	mc_sc	0.2371	2
94	96	HIS	VAL	cnt	sc_sc	-0.6198	8
94	166	HIS	LYS	cnt	mc_sc	-1.4878	2
94	167	HIS	ASP	cnt	sc_sc	0.6344	1
95	90	PRO	ASN	cnt	mc_sc	0.3221	6
95	129	PRO	PHE	cnt	mc_mc	0.6636	2
95	94	PRO	HIS	cnt	mc_mc	0.1386	1
95	96	PRO	VAL	cnt	mc_mc	-2.9928	3
95	128	PRO	VAL	cnt	mc_sc	0.1953	2
95	129	PRO	PHE	cnt	mc_sc	0.7824	2
95	94	PRO	HIS	cnt	sc_sc	2.4586	2
95	129	PRO	PHE	cnt	sc_sc	0.8087	3
95	93	PRO	SER	cnt	mc_sc	0.0326	1
96	160	VAL	SER	cnt	mc_sc	0.6007	2
96	160	VAL	SER	cnt	sc_sc	-3.3083	6
96	172	VAL	LEU	cnt	sc_sc	-1.9941	7
96	167	VAL	ASP	cnt	sc_sc	0.0401	1
97	160	SER	SER	cnt	mc_sc	-0.3678	12
97	136	SER	TYR	cnt	sc_sc	1.6338	2
97	127	SER	LYS	cnt	mc_sc	0.7476	1
98	136	LEU	TYR	cnt	mc_sc	2.4709	8
98	159	LEU	LEU	cnt	mc_mc	0.8623	4
98	160	LEU	SER	cnt	mc_mc	1.6026	5
98	99	LEU	HIS	cnt	mc_mc	0.0179	1
98	97	LEU	SER	cnt	mc_sc	0.5012	5
98	136	LEU	TYR	cnt	sc_sc	-4.145	12
98	99	LEU	HIS	cnt	mc_sc	-0.3339	6
98	158	LEU	TYR	cnt	sc_sc	0.0527	2
98	51	LEU	PHE	cnt	sc_sc	0.0606	1
98	138	LEU	TRP	cnt	sc_sc	-1.3738	6
99	159	HIS	LEU	cnt	mc_sc	1.2696	2
99	161	HIS	HIS	cnt	sc_sc	2.7753	10
99	101	HIS	VAL	cnt	mc_sc	1.1225	2
99	105	HIS	TYR	cnt	sc_sc	2.2894	6
99	1957	HIS	HIS	cnt	sc_sc	0.804	1
99	159	HIS	LEU	cnt	sc_sc	0.1184	1
100	138	ALA	TRP	cnt	mc_sc	0.2128	3
100	138	ALA	TRP	cnt	sc_sc	-2.9078	6
100	158	ALA	TYR	cnt	mc_sc	0.0635	2
100	103	ALA	VAL	cnt	sc_sc	0.6223	2
100	101	ALA	VAL	cnt	mc_sc	-3.7608	6
100	105	ALA	TYR	cnt	sc_sc	-4.3014	4
101	1957	VAL	HIS	cnt	sc_sc	-2.2428	6
101	105	VAL	TYR	cnt	mc_sc	1.4881	3
101	1957	VAL	HIS	cnt	mc_sc	1.7983	3
101	158	VAL	TYR	cnt	mc_sc	0.2957	1
101	157	VAL	SER	cnt	mc_sc	-1.5717	3
102	1962	GLY	VAL	cnt	mc_sc	0.636	4
102	1974	GLY	ALA	cnt	mc_sc	0.1698	2
103	105	VAL	TYR	cnt	mc_sc	3.5175	6
103	144	VAL	ASN	cnt	mc_sc	1.3601	3
103	140	VAL	VAL	cnt	mc_sc	0.005	1
103	144	VAL	ASN	cnt	sc_sc	0.1091	1
103	176	VAL	LEU	cnt	sc_sc	0.0238	1
104	105	SER	TYR	cnt	mc_sc	-2.6092	4
104	103	SER	VAL	cnt	mc_mc	0.0124	2
104	139	SER	GLN	cnt	mc_sc	-1.091	10
105	109	TYR	SER	cnt	mc_sc	0.0518	3
105	109	TYR	SER	cnt	sc_sc	2.4224	6
105	1960	TYR	GLY	cnt	mc_sc	-3.3585	15
105	110	TYR	GLU	cnt	sc_sc	-0.5827	6
105	110	TYR	GLU	cnt	mc_sc	-2.7306	8
105	107	TYR	LYS	cnt	mc_sc	0.3952	1
106	108	TRP	ALA	cnt	mc_mc	-1.525	4
106	108	TRP	ALA	cnt	mc_sc	0.0272	2
106	108	TRP	ALA	cnt	sc_sc	0.4158	4
106	105	TRP	TYR	cnt	mc_sc	-1.9698	5
106	2328	TRP	ALA	cnt	mc_sc	1.6737	5
106	1992	TRP	LYS	cnt	sc_sc	-3.1878	8
107	106	LYS	TRP	cnt	mc_mc	0.0929	2
107	1996	LYS	TRP	cnt	sc_sc	-1.5278	10
107	110	LYS	GLU	cnt	sc_sc	1.5287	8
107	1995	LYS	ILE	cnt	mc_sc	1.6387	2
107	110	LYS	GLU	cnt	mc_sc	1.3653	1
109	136	SER	TYR	cnt	mc_sc	0.6066	4
109	110	SER	GLU	cnt	mc_sc	0.0048	1
109	138	SER	TRP	cnt	sc_sc	1.4023	3
110	1959	GLU	SER	cnt	sc_sc	0.9368	3
110	1996	GLU	TRP	cnt	sc_sc	-0.6632	5
111	97	GLY	SER	cnt	mc_sc	0.0012	1
112	110	ALA	GLU	cnt	mc_sc	0.0675	2
112	114	ALA	TYR	cnt	sc_sc	0.306	4
112	113	ALA	GLU	cnt	mc_sc	0.2529	1
112	111	ALA	GLY	cnt	mc_sc	0.0156	2
114	116	TYR	ASP	cnt	mc_mc	-2.2261	2
114	1997	TYR	ARG	cnt	sc_sc	-6.8261	14
114	2013	TYR	LEU	cnt	sc_sc	2.2303	3
114	116	TYR	ASP	cnt	sc_sc	2.1019	2
114	110	TYR	GLU	cnt	sc_sc	-0.6319	4
114	115	TYR	ASP	cnt	mc_sc	0.532	1
114	1927	TYR	ASP	cnt	sc_sc	0.1343	2
116	1995	ASP	ILE	cnt	mc_sc	-1.2208	8
116	117	ASP	GLN	cnt	mc_mc	-1.1563	3
116	118	ASP	THR	cnt	mc_mc	-0.5203	2
116	114	ASP	TYR	cnt	mc_sc	-1.7741	2
116	1995	ASP	ILE	cnt	sc_sc	0.6307	2
116	118	ASP	THR	cnt	sc_sc	-1.0526	4
116	123	ASP	LYS	cnt	sc_sc	-2.3606	3
117	2171	GLN	LEU	cnt	sc_sc	0.9101	5
117	1995	GLN	ILE	cnt	sc_sc	1.0526	3
118	122	THR	GLU	cnt	mc_sc	-1.2701	6
118	119	THR	SER	cnt	mc_mc	1.7894	4
118	119	THR	SER	cnt	mc_sc	-1.0966	6
118	117	THR	GLN	cnt	mc_sc	0.1861	2
118	122	THR	GLU	cnt	sc_sc	1.1181	12
118	123	THR	LYS	cnt	sc_sc	-6.0837	13
119	123	SER	LYS	cnt	mc_sc	-0.9449	4
119	120	SER	GLN	cnt	sc_sc	1.6206	2
119	120	SER	GLN	cnt	mc_sc	0.418	1
120	122	GLN	GLU	cnt	mc_mc	0.7827	2
120	123	GLN	LYS	cnt	mc_mc	0.0189	1
120	123	GLN	LYS	cnt	mc_sc	0.8023	1
120	121	GLN	ARG	cnt	mc_sc	2.752	5
121	122	ARG	GLU	cnt	mc_sc	-3.7362	5
121	124	ARG	GLU	cnt	sc_sc	1.218	4
121	2302	ARG	LEU	cnt	sc_sc	-0.2274	14
122	123	GLU	LYS	cnt	mc_sc	0.0417	2
122	124	GLU	GLU	cnt	mc_mc	-0.6501	3
122	120	GLU	GLN	cnt	mc_sc	0.0503	2
123	124	LYS	GLU	cnt	mc_mc	0.8189	4
123	126	LYS	ASP	cnt	mc_mc	0.52	1
124	121	GLU	ARG	cnt	mc_sc	-4.6472	7
124	122	GLU	GLU	cnt	mc_sc	0.015	1
125	124	ASP	GLU	cnt	mc_mc	0.2304	1
125	134	ASP	HIS	cnt	sc_sc	-3.2193	3
125	136	ASP	TYR	cnt	sc_sc	0.0202	1
126	111	ASP	GLY	cnt	mc_mc	-2.4935	2
126	107	ASP	LYS	cnt	mc_sc	1.0377	3
126	123	ASP	LYS	cnt	mc_sc	-2.5489	6
126	112	ASP	ALA	cnt	mc_sc	2.3942	2
127	128	LYS	VAL	cnt	mc_mc	0.111	2
127	126	LYS	ASP	cnt	mc_sc	-2.4559	3
127	162	LYS	VAL	cnt	sc_sc	1.2471	2
128	95	VAL	PRO	cnt	mc_mc	1.8055	2
128	129	VAL	PHE	cnt	mc_sc	-1.4606	8
128	132	VAL	GLY	cnt	mc_sc	1.8387	2
128	134	VAL	HIS	cnt	sc_sc	2.4787	4
129	130	PHE	PRO	cnt	mc_mc	0.2195	3
129	130	PHE	PRO	cnt	sc_sc	-0.7893	9
130	90	PRO	ASN	cnt	mc_mc	0.0328	1
130	92	PRO	ALA	cnt	mc_mc	0.15	1
130	93	PRO	SER	cnt	mc_sc	0.4115	1
132	129	GLY	PHE	cnt	mc_mc	1.2038	4
132	131	GLY	GLY	cnt	mc_mc	0.3903	1
133	88	SER	LEU	cnt	mc_mc	1.3048	3
133	88	SER	LEU	cnt	mc_sc	0.019	2
133	90	SER	ASN	cnt	mc_mc	0.0081	1
134	125	HIS	ASP	cnt	mc_sc	0.2574	1
135	2332	THR	TYR	cnt	sc_sc	-0.5879	3
136	125	TYR	ASP	cnt	mc_sc	0.5325	3
137	138	VAL	TRP	cnt	mc_sc	0.575	6
137	136	VAL	TYR	cnt	mc_sc	0.0614	2
137	2329	VAL	GLN	cnt	sc_sc	0.0863	2
138	139	TRP	GLN	cnt	mc_sc	0.0375	3
138	99	TRP	HIS	cnt	mc_sc	-3.1348	3
138	104	TRP	SER	cnt	mc_sc	-2.7202	3
139	104	GLN	SER	cnt	sc_sc	1.1777	2
139	140	GLN	VAL	cnt	mc_sc	0.1683	1
140	79	VAL	GLU	cnt	mc_sc	-0.8654	4
140	141	VAL	LEU	cnt	mc_sc	0.0317	2
141	144	LEU	ASN	cnt	mc_sc	-5.1966	10
141	143	LEU	GLU	cnt	mc_mc	0.5009	2
141	143	LEU	GLU	cnt	mc_sc	-2.5722	4
141	1991	LEU	SER	cnt	sc_sc	0.1311	2
141	142	LEU	LYS	cnt	sc_sc	-3.7191	6
141	143	LEU	GLU	cnt	sc_sc	-0.5025	4
141	144	LEU	ASN	cnt	sc_sc	-3.4746	7
142	143	LYS	GLU	cnt	mc_sc	0.3625	4
143	142	GLU	LYS	cnt	mc_mc	0.2691	1
143	1972	GLU	LYS	cnt	mc_sc	0.2022	3
143	1962	GLU	VAL	cnt	sc_sc	0.037	1
144	141	ASN	LEU	cnt	mc_mc	0.5125	5
144	145	ASN	GLY	cnt	mc_mc	0.6139	4
144	1962	ASN	VAL	cnt	mc_sc	1.3061	1
145	146	GLY	PRO	cnt	mc_mc	0.5815	2
145	146	GLY	PRO	cnt	mc_sc	-0.1587	2
146	147	PRO	MET	cnt	mc_sc	2.4124	9
146	180	PRO	ARG	cnt	sc_sc	-3.8281	10
146	154	PRO	LEU	cnt	mc_sc	0.1856	1
147	150	MET	ASP	cnt	mc_mc	0.048	2
147	1970	MET	GLU	cnt	sc_sc	2.829	7
147	1970	MET	GLU	cnt	mc_sc	-3.3884	2
147	150	MET	ASP	cnt	sc_sc	-2.4629	5
147	1972	MET	LYS	cnt	sc_sc	6.651	16
148	180	ALA	ARG	cnt	mc_sc	-2.0243	8
148	147	ALA	MET	cnt	mc_sc	1.4688	2
149	147	SER	MET	cnt	mc_sc	1.3539	3
149	1969	SER	GLU	cnt	sc_sc	1.5123	8
150	1971	ASP	TYR	cnt	mc_sc	1.263	3
150	151	ASP	PRO	cnt	mc_sc	0.2696	2
151	153	PRO	CYS	cnt	mc_mc	2.1584	3
151	180	PRO	ARG	cnt	mc_sc	0.3172	1
151	150	PRO	ASP	cnt	sc_sc	-1.214	4
152	180	LEU	ARG	cnt	mc_sc	2.8601	9
152	153	LEU	CYS	cnt	mc_sc	-2.2139	4
152	179	LEU	CYS	cnt	mc_sc	0.5187	2
152	180	LEU	ARG	cnt	sc_sc	7.6138	20
152	179	LEU	CYS	cnt	sc_sc	-2.8948	4
153	179	CYS	CYS	cnt	mc_sc	0.5131	5
153	178	CYS	VAL	cnt	mc_mc	1.0655	1
154	156	LEU	TYR	cnt	sc_sc	1.7397	6
154	145	LEU	GLY	cnt	mc_sc	0.5457	2
154	178	LEU	VAL	cnt	sc_sc	2.4152	4
155	154	THR	LEU	cnt	mc_mc	0.7087	1
155	156	THR	TYR	cnt	mc_sc	-0.4556	3
155	293	THR	PHE	cnt	sc_sc	0.7433	2
155	256	THR	HIS	cnt	sc_sc	1.1647	6
155	295	THR	THR	cnt	sc_sc	-1.0672	10
155	177	THR	LEU	cnt	mc_sc	0.0166	1
155	257	THR	VAL	cnt	mc_sc	0.2197	2
155	256	THR	HIS	cnt	mc_sc	1.2991	4
155	294	THR	LEU	cnt	mc_sc	0.0043	1
155	295	THR	THR	cnt	mc_sc	0.913	2
156	176	TYR	LEU	cnt	mc_sc	-1.0616	5
156	293	TYR	PHE	cnt	mc_sc	-4.1603	4
156	176	TYR	LEU	cnt	sc_sc	0.0158	1
156	293	TYR	PHE	cnt	sc_sc	-2.8098	5
156	178	TYR	VAL	cnt	sc_sc	0.1516	3
156	1974	TYR	ALA	cnt	sc_sc	0.5944	3
156	157	TYR	SER	cnt	mc_sc	0.0419	3
157	174	SER	GLY	cnt	mc_mc	0.0223	2
157	176	SER	LEU	cnt	mc_sc	2.8946	5
157	173	SER	ILE	cnt	sc_sc	0.2799	4
157	258	SER	ILE	cnt	sc_sc	0.7231	3
157	176	SER	LEU	cnt	mc_mc	1.2815	2
158	159	TYR	LEU	cnt	mc_sc	-3.2882	14
158	157	TYR	SER	cnt	mc_sc	1.8713	5
158	173	TYR	ILE	cnt	mc_sc	-2.8391	6
158	174	TYR	GLY	cnt	mc_sc	2.1673	9
159	173	LEU	ILE	cnt	mc_mc	0.08	2
159	173	LEU	ILE	cnt	mc_sc	0.0543	2
159	160	LEU	SER	cnt	mc_sc	0.6089	3
159	168	LEU	LEU	cnt	sc_sc	-2.5957	8
159	172	LEU	LEU	cnt	mc_sc	-2.44	3
159	173	LEU	ILE	cnt	sc_sc	0.1388	2
160	97	SER	SER	cnt	mc_mc	0.4768	4
160	162	SER	VAL	cnt	mc_mc	0.3632	2
160	51	SER	PHE	cnt	sc_sc	0.0628	2
160	172	SER	LEU	cnt	sc_sc	-2.5309	6
161	160	HIS	SER	cnt	mc_mc	0.0329	1
161	111	HIS	GLY	cnt	mc_sc	-2.4302	4
161	164	HIS	LEU	cnt	sc_sc	0.0163	2
162	163	VAL	ASP	cnt	mc_mc	0.0688	3
162	96	VAL	VAL	cnt	mc_sc	-3.6445	5
162	97	VAL	SER	cnt	mc_sc	1.1834	5
162	167	VAL	ASP	cnt	sc_sc	2.7053	3
162	97	VAL	SER	cnt	sc_sc	-0.9895	4
163	165	ASP	VAL	cnt	mc_mc	0.0116	1
164	167	LEU	ASP	cnt	mc_sc	-2.6385	5
164	168	LEU	LEU	cnt	mc_sc	0.0117	2
164	166	LEU	LYS	cnt	mc_mc	0.0021	1
164	2006	LEU	LEU	cnt	sc_sc	0.9536	9
164	2003	LEU	GLY	cnt	mc_sc	1.3035	5
164	168	LEU	LEU	cnt	sc_sc	-1.5049	6
164	2001	LEU	LEU	cnt	mc_sc	1.0257	3
165	166	VAL	LYS	cnt	sc_sc	1.6455	2
165	166	VAL	LYS	cnt	mc_sc	0.6507	3
165	2003	VAL	GLY	cnt	mc_sc	1.9952	9
165	2007	VAL	HIS	cnt	sc_sc	0.1027	3
165	262	VAL	THR	cnt	mc_sc	0.0147	1
166	163	LYS	ASP	cnt	mc_sc	1.8474	3
166	207	LYS	SER	cnt	mc_mc	0.0858	2
166	167	LYS	ASP	cnt	mc_sc	1.3187	2
166	207	LYS	SER	cnt	mc_sc	2.2306	3
166	163	LYS	ASP	cnt	sc_sc	0.7947	4
167	164	ASP	LEU	cnt	mc_mc	-0.3737	2
167	172	ASP	LEU	cnt	mc_sc	-3.9913	7
167	169	ASP	ASN	cnt	mc_mc	0.3799	3
167	163	ASP	ASP	cnt	mc_sc	-2.1476	5
167	162	ASP	VAL	cnt	mc_sc	2.6243	3
167	172	ASP	LEU	cnt	sc_sc	-2.4217	6
167	168	ASP	LEU	cnt	mc_sc	0.3678	2
168	172	LEU	LEU	cnt	mc_sc	1.1667	4
168	260	LEU	MET	cnt	sc_sc	-2.2591	8
168	262	LEU	THR	cnt	sc_sc	1.2625	3
168	172	LEU	LEU	cnt	mc_mc	0.1093	2
168	169	LEU	ASN	cnt	sc_sc	0.1126	2
169	206	ASN	LYS	cnt	mc_sc	0.3594	2
169	202	ASN	PHE	cnt	mc_sc	0.6188	2
169	207	ASN	SER	cnt	sc_sc	0.2534	1
170	167	SER	ASP	cnt	mc_sc	1.6632	2
170	208	SER	TRP	cnt	sc_sc	0.4165	2
170	207	SER	SER	cnt	sc_sc	1.7788	1
171	172	GLY	LEU	cnt	mc_sc	-0.9268	5
172	173	LEU	ILE	cnt	mc_sc	-1.6964	4
172	170	LEU	SER	cnt	sc_sc	-3.246	4
172	160	LEU	SER	cnt	mc_sc	1.3733	1
173	158	ILE	TYR	cnt	mc_mc	0.2773	2
173	174	ILE	GLY	cnt	mc_sc	-1.7202	6
173	258	ILE	ILE	cnt	sc_sc	1.205	2
176	156	LEU	TYR	cnt	mc_mc	-1.7408	9
176	177	LEU	LEU	cnt	mc_sc	1.9833	11
176	76	LEU	ILE	cnt	mc_mc	0.635	1
176	100	LEU	ALA	cnt	mc_sc	0.0106	1
177	178	LEU	VAL	cnt	mc_sc	1.6882	4
177	77	LEU	GLN	cnt	sc_sc	-2.858	3
177	154	LEU	LEU	cnt	mc_mc	0.9234	1
177	256	LEU	HIS	cnt	sc_sc	-3.14	5
177	156	LEU	TYR	cnt	mc_sc	0.0363	1
178	179	VAL	CYS	cnt	mc_sc	-3.8114	5
178	78	VAL	ALA	cnt	mc_mc	1.4274	1
179	180	CYS	ARG	cnt	mc_mc	0.8239	3
180	150	ARG	ASP	cnt	mc_sc	2.6219	5
183	185	SER	ALA	cnt	mc_mc	-2.2233	4
183	181	SER	GLU	cnt	mc_sc	1.2389	2
184	183	LEU	SER	cnt	mc_mc	0.464	2
184	3	LEU	ARG	cnt	sc_sc	-4.0241	10
184	188	LEU	LYS	cnt	sc_sc	-2.186	7
184	79	LEU	GLU	cnt	sc_sc	0.0093	1
185	184	ALA	LEU	cnt	mc_mc	0.0612	1
185	182	ALA	GLY	cnt	mc_sc	0.2597	3
185	186	ALA	LYS	cnt	mc_sc	0.2372	1
186	189	LYS	THR	cnt	mc_mc	0.0044	1
186	189	LYS	THR	cnt	mc_sc	1.6589	6
186	189	LYS	THR	cnt	sc_sc	3.3873	8
186	190	LYS	GLN	cnt	sc_sc	-1.281	7
187	186	GLU	LYS	cnt	mc_mc	0.0281	2
187	191	GLU	THR	cnt	sc_sc	2.0909	4
187	191	GLU	THR	cnt	mc_sc	1.8348	3
188	187	LYS	GLU	cnt	mc_mc	0.1188	2
188	184	LYS	LEU	cnt	mc_sc	-2.9535	2
188	189	LYS	THR	cnt	sc_sc	0.9443	2
189	188	THR	LYS	cnt	mc_sc	0.9736	3
189	185	THR	ALA	cnt	mc_sc	-0.5488	2
190	192	GLN	LEU	cnt	mc_mc	0.858	3
191	190	THR	GLN	cnt	mc_mc	0.0036	1
191	186	THR	LYS	cnt	mc_sc	0.0176	1
192	191	LEU	THR	cnt	mc_mc	0.0264	1
192	193	LEU	HIS	cnt	mc_sc	0.8702	2
192	194	LEU	LYS	cnt	mc_mc	1.1294	1
192	195	LEU	PHE	cnt	sc_sc	0.1876	2
193	195	HIS	PHE	cnt	mc_mc	1.5575	4
193	252	HIS	SER	cnt	mc_sc	1.496	2
193	248	HIS	CYS	cnt	sc_sc	0.0389	2
193	191	HIS	THR	cnt	sc_sc	0.0953	1
194	187	LYS	GLU	cnt	sc_sc	-2.7257	5
194	196	LYS	ILE	cnt	sc_sc	0.33	1
194	77	LYS	GLN	cnt	sc_sc	-2.32	3
195	196	PHE	ILE	cnt	mc_sc	3.3121	7
195	245	PHE	LEU	cnt	mc_sc	0.0376	1
195	194	PHE	LYS	cnt	mc_sc	-1.6194	4
195	246	PHE	ILE	cnt	sc_sc	0.36	4
195	246	PHE	ILE	cnt	mc_sc	1.6984	3
195	192	PHE	LEU	cnt	mc_sc	1.2915	2
195	255	PHE	TRP	cnt	sc_sc	2.1369	2
196	256	ILE	HIS	cnt	mc_sc	0.9462	6
196	256	ILE	HIS	cnt	mc_mc	1.2806	4
196	197	ILE	LEU	cnt	mc_mc	1.699	3
196	256	ILE	HIS	cnt	sc_sc	-1.3363	8
196	197	ILE	LEU	cnt	mc_sc	1.485	3
196	194	ILE	LYS	cnt	mc_sc	0.5985	3
197	199	LEU	PHE	cnt	sc_sc	-1.6746	14
197	255	LEU	TRP	cnt	sc_sc	0.4604	5
197	308	LEU	LEU	cnt	sc_sc	-2.9989	4
197	198	LEU	LEU	cnt	mc_sc	0.0671	3
198	235	LEU	ASN	cnt	mc_mc	0.5901	3
198	234	LEU	VAL	cnt	mc_mc	1.3894	3
198	235	LEU	ASN	cnt	mc_sc	-1.0212	5
198	200	LEU	ALA	cnt	sc_sc	1.3229	5
198	199	LEU	PHE	cnt	mc_sc	0.0247	1
199	198	PHE	LEU	cnt	mc_mc	0.697	1
199	257	PHE	VAL	cnt	sc_sc	2.9167	3
199	234	PHE	VAL	cnt	sc_sc	0.0299	1
199	269	PHE	ILE	cnt	sc_sc	-0.3681	18
199	233	PHE	THR	cnt	mc_mc	0.4164	1
199	234	PHE	VAL	cnt	mc_mc	1.2676	1
199	234	PHE	VAL	cnt	mc_sc	0.0078	1
199	288	PHE	ILE	cnt	sc_sc	0.0958	2
199	320	PHE	MET	cnt	sc_sc	1.517	2
200	201	ALA	VAL	cnt	mc_sc	0.2625	3
200	260	ALA	MET	cnt	mc_sc	0.0097	1
200	260	ALA	MET	cnt	mc_mc	1.8748	1
201	261	VAL	GLY	cnt	mc_sc	-0.294	3
201	265	VAL	GLU	cnt	sc_sc	0.2777	2
201	231	VAL	MET	cnt	mc_sc	0.5561	1
201	232	VAL	HIS	cnt	sc_sc	1.7331	2
202	201	PHE	VAL	cnt	mc_mc	0.3308	1
202	204	PHE	GLU	cnt	mc_mc	1.2297	4
203	169	ASP	ASN	cnt	mc_sc	0.89	3
203	230	ASP	LYS	cnt	mc_mc	0.4922	1
204	208	GLU	TRP	cnt	sc_sc	2.0082	4
205	203	GLY	ASP	cnt	mc_mc	-1.4105	4
206	205	LYS	GLY	cnt	mc_sc	-1.0201	4
206	203	LYS	ASP	cnt	sc_sc	2.3913	3
207	208	SER	TRP	cnt	mc_sc	1.525	4
207	208	SER	TRP	cnt	sc_sc	1.8217	1
208	209	TRP	HIS	cnt	mc_sc	0.0295	2
208	209	TRP	HIS	cnt	mc_mc	-3.1169	2
208	47	TRP	LYS	cnt	mc_sc	0.1426	2
208	226	TRP	ARG	cnt	sc_sc	-2.9763	12
208	93	TRP	SER	cnt	sc_sc	2.7294	5
209	210	HIS	SER	cnt	mc_sc	0.1023	3
209	224	HIS	SER	cnt	sc_sc	0.0331	2
209	226	HIS	ARG	cnt	sc_sc	1.6244	8
210	211	SER	GLU	cnt	mc_sc	2.2349	5
211	212	GLU	THR	cnt	mc_sc	1.8243	11
212	213	THR	LYS	cnt	mc_sc	1.9215	5
223	224	ALA	SER	cnt	mc_mc	-1.3567	4
223	224	ALA	SER	cnt	mc_sc	0.0081	1
225	224	ALA	SER	cnt	mc_sc	2.3523	5
225	226	ALA	ARG	cnt	sc_sc	0.7469	3
227	228	ALA	TRP	cnt	mc_sc	1.0894	5
228	229	TRP	PRO	cnt	mc_mc	1.6215	3
228	229	TRP	PRO	cnt	sc_sc	-3.1052	11
228	214	TRP	ASN	cnt	sc_sc	0.2907	2
228	229	TRP	PRO	cnt	mc_sc	0.0114	1
229	230	PRO	LYS	cnt	mc_mc	1.6219	3
230	203	LYS	ASP	cnt	mc_sc	0.0555	1
230	203	LYS	ASP	cnt	sc_sc	0.01	1
230	265	LYS	GLU	cnt	sc_sc	0.259	1
230	232	LYS	HIS	cnt	sc_sc	0.0451	1
231	232	MET	HIS	cnt	mc_sc	-1.0256	7
231	233	MET	THR	cnt	sc_sc	0.2214	2
231	202	MET	PHE	cnt	mc_sc	-2.3056	5
232	320	HIS	MET	cnt	mc_sc	1.8514	2
232	233	HIS	THR	cnt	mc_sc	-0.7612	9
232	267	HIS	HIS	cnt	sc_sc	0.4585	5
232	265	HIS	GLU	cnt	sc_sc	1.6005	3
232	200	HIS	ALA	cnt	mc_mc	0.0436	1
233	237	THR	TYR	cnt	mc_mc	1.4115	2
233	234	THR	VAL	cnt	mc_sc	-3.2269	8
233	236	THR	GLY	cnt	mc_sc	2.9096	6
233	237	THR	TYR	cnt	mc_sc	-2.3777	3
233	200	THR	ALA	cnt	mc_sc	0.0355	1
234	235	VAL	ASN	cnt	mc_sc	1.2187	4
234	320	VAL	MET	cnt	mc_sc	1.3244	3
234	320	VAL	MET	cnt	sc_sc	0.0733	2
234	242	VAL	LEU	cnt	sc_sc	0.0101	2
234	198	VAL	LEU	cnt	mc_sc	0.0313	1
236	237	GLY	TYR	cnt	mc_sc	0.2472	2
237	238	TYR	VAL	cnt	mc_sc	1.5723	6
237	242	TYR	LEU	cnt	mc_sc	2.9149	6
237	242	TYR	LEU	cnt	sc_sc	-5.6477	14
237	243	TYR	PRO	cnt	sc_sc	2.5334	3
237	16	TYR	TYR	cnt	mc_sc	0.0349	1
237	241	TYR	SER	cnt	sc_sc	0.0524	2
238	240	VAL	ARG	cnt	mc_mc	-0.4436	2
238	241	VAL	SER	cnt	mc_sc	1.9965	6
238	319	VAL	GLY	cnt	mc_sc	-2.7246	3
238	232	VAL	HIS	cnt	mc_sc	1.0452	2
238	320	VAL	MET	cnt	mc_sc	0.0101	1
240	321	ARG	GLU	cnt	mc_mc	1.3642	4
240	323	ARG	TYR	cnt	sc_sc	-1.4749	10
240	239	ARG	ASN	cnt	mc_sc	1.4319	6
240	321	ARG	GLU	cnt	sc_sc	4.4561	10
240	307	ARG	LEU	cnt	sc_sc	1.613	3
240	322	ARG	ALA	cnt	mc_mc	0.046	1
241	20	SER	ASP	cnt	mc_sc	1.5567	3
241	238	SER	VAL	cnt	mc_mc	-1.5452	2
241	242	SER	LEU	cnt	mc_mc	0.0969	2
241	17	SER	MET	cnt	mc_sc	0.1201	1
242	243	LEU	PRO	cnt	mc_mc	0.7569	3
242	243	LEU	PRO	cnt	mc_sc	-0.6399	6
242	322	LEU	ALA	cnt	sc_sc	-4.1156	4
242	234	LEU	VAL	cnt	mc_sc	0.2927	1
243	244	PRO	GLY	cnt	mc_mc	1.2086	2
243	244	PRO	GLY	cnt	mc_sc	0.2981	1
245	246	LEU	ILE	cnt	mc_sc	2.4135	10
245	244	LEU	GLY	cnt	mc_mc	0.0871	2
245	324	LEU	VAL	cnt	mc_sc	1.7473	5
245	323	LEU	TYR	cnt	mc_sc	0.9896	2
245	324	LEU	VAL	cnt	sc_sc	0.6843	4
246	325	ILE	LYS	cnt	sc_sc	1.7318	2
247	248	GLY	CYS	cnt	mc_mc	0.0211	2
247	326	GLY	VAL	cnt	mc_sc	-2.0343	3
248	326	CYS	VAL	cnt	mc_sc	1.7211	5
248	249	CYS	HIS	cnt	mc_mc	0.0233	3
248	251	CYS	LYS	cnt	sc_sc	0.1914	1
249	251	HIS	LYS	cnt	mc_mc	2.8071	4
249	302	HIS	ASP	cnt	mc_sc	-3.0626	6
249	250	HIS	ARG	cnt	mc_sc	-0.7815	3
251	252	LYS	SER	cnt	mc_sc	0.2015	1
252	298	SER	THR	cnt	mc_mc	0.576	2
252	298	SER	THR	cnt	mc_sc	2.2928	4
252	299	SER	LEU	cnt	mc_sc	-2.727	3
252	300	SER	LEU	cnt	mc_mc	0.7591	1
252	300	SER	LEU	cnt	mc_sc	0.083	1
253	254	VAL	TYR	cnt	mc_sc	1.3201	6
253	252	VAL	SER	cnt	mc_sc	0.338	7
253	300	VAL	LEU	cnt	sc_sc	0.0296	2
253	298	VAL	THR	cnt	sc_sc	2.065	2
253	255	VAL	TRP	cnt	sc_sc	0.705	3
253	298	VAL	THR	cnt	mc_sc	0.3331	1
254	297	TYR	GLN	cnt	sc_sc	-4.5921	13
254	296	TYR	ALA	cnt	mc_mc	0.4095	1
254	297	TYR	GLN	cnt	mc_sc	0.1172	2
254	297	TYR	GLN	cnt	mc_mc	0.1555	1
255	256	TRP	HIS	cnt	mc_sc	1.6156	4
255	276	TRP	PHE	cnt	sc_sc	1.8164	9
255	296	TRP	ALA	cnt	mc_sc	0.0334	2
256	295	HIS	THR	cnt	sc_sc	1.7597	4
256	295	HIS	THR	cnt	mc_sc	0.044	1
256	195	HIS	PHE	cnt	mc_sc	0.0128	1
257	294	VAL	LEU	cnt	mc_sc	3.1038	4
257	256	VAL	HIS	cnt	mc_sc	0.0149	1
257	197	VAL	LEU	cnt	mc_mc	0.4384	1
258	292	ILE	THR	cnt	mc_mc	1.135	2
258	257	ILE	VAL	cnt	mc_sc	-3.2613	9
258	259	ILE	GLY	cnt	mc_sc	-0.0425	2
259	291	GLY	ILE	cnt	mc_mc	1.3026	5
259	288	GLY	ILE	cnt	mc_sc	1.5464	1
259	289	GLY	SER	cnt	mc_mc	0.0321	1
260	290	MET	PRO	cnt	mc_mc	0.2641	3
260	261	MET	GLY	cnt	mc_sc	-5.2653	12
260	262	MET	THR	cnt	sc_sc	1.849	7
260	262	MET	THR	cnt	mc_sc	-1.6867	4
261	263	GLY	THR	cnt	mc_mc	0.7879	2
262	263	THR	THR	cnt	mc_sc	-2.1662	4
263	2002	THR	ILE	cnt	mc_sc	1.6791	4
263	265	THR	GLU	cnt	sc_sc	-0.7027	5
264	265	PRO	GLU	cnt	mc_mc	-0.507	2
264	1951	PRO	GLU	cnt	sc_sc	0.5939	2
264	2005	PRO	HIS	cnt	sc_sc	0.0756	3
264	1951	PRO	GLU	cnt	mc_sc	0.0762	2
264	2002	PRO	ILE	cnt	sc_sc	0.0217	1
265	266	GLU	VAL	cnt	mc_mc	0.0742	1
265	266	GLU	VAL	cnt	mc_sc	2.0918	2
266	288	VAL	ILE	cnt	mc_sc	-1.6885	2
266	267	VAL	HIS	cnt	mc_sc	-2.7719	9
266	289	VAL	SER	cnt	mc_sc	0.388	1
267	312	HIS	ILE	cnt	mc_sc	0.8538	3
267	320	HIS	MET	cnt	sc_sc	-7.4447	15
267	310	HIS	CYS	cnt	sc_sc	-0.9555	7
267	315	HIS	HIS	cnt	sc_sc	-3.9178	9
267	315	HIS	HIS	cnt	mc_sc	0.0671	1
268	288	SER	ILE	cnt	mc_sc	0.0604	2
268	311	SER	HIS	cnt	mc_sc	0.4974	1
268	312	SER	ILE	cnt	sc_sc	0.4264	1
269	309	ILE	PHE	cnt	mc_mc	0.6094	2
269	310	ILE	CYS	cnt	mc_mc	1.5772	2
269	270	ILE	PHE	cnt	mc_mc	0.1359	1
269	310	ILE	CYS	cnt	mc_sc	1.157	2
269	270	ILE	PHE	cnt	mc_sc	4.503	6
269	308	ILE	LEU	cnt	sc_sc	-0.1429	10
269	309	ILE	PHE	cnt	mc_sc	0.6827	3
269	288	ILE	ILE	cnt	sc_sc	2.4305	7
269	286	ILE	LEU	cnt	sc_sc	-5.8982	6
269	311	ILE	HIS	cnt	mc_mc	1.4391	1
270	284	PHE	ALA	cnt	mc_sc	0.0453	2
270	285	PHE	SER	cnt	mc_sc	-2.7793	4
270	285	PHE	SER	cnt	sc_sc	3.5816	8
270	311	PHE	HIS	cnt	sc_sc	5.6014	14
270	478	PHE	HIS	cnt	sc_sc	0.6183	4
270	285	PHE	SER	cnt	mc_mc	0.6266	1
270	309	PHE	PHE	cnt	sc_sc	0.0471	1
271	274	LEU	HIS	cnt	sc_sc	3.5994	8
271	306	LEU	PHE	cnt	sc_sc	0.5388	8
271	308	LEU	LEU	cnt	sc_sc	1.3178	8
271	324	LEU	VAL	cnt	sc_sc	1.2572	2
271	308	LEU	LEU	cnt	mc_mc	1.4761	1
271	270	LEU	PHE	cnt	mc_sc	-0.293	3
271	276	LEU	PHE	cnt	sc_sc	0.0646	1
271	274	LEU	HIS	cnt	mc_sc	-2.4704	4
271	273	LEU	GLY	cnt	mc_sc	-3.1564	10
271	272	LEU	GLU	cnt	mc_sc	1.1621	2
271	308	LEU	LEU	cnt	mc_sc	1.5956	2
272	306	GLU	PHE	cnt	mc_sc	-2.6403	4
272	307	GLU	LEU	cnt	sc_sc	0.0383	2
272	307	GLU	LEU	cnt	mc_sc	0.8301	2
272	499	GLU	LYS	cnt	sc_sc	0.0263	3
273	306	GLY	PHE	cnt	mc_sc	-3.4546	8
274	275	HIS	THR	cnt	mc_sc	-0.8091	3
274	298	HIS	THR	cnt	sc_sc	0.2494	3
274	300	HIS	LEU	cnt	sc_sc	2.1706	4
274	306	HIS	PHE	cnt	sc_sc	2.3048	4
275	282	THR	ARG	cnt	sc_sc	-1.2168	6
275	284	THR	ALA	cnt	sc_sc	2.1304	4
276	277	PHE	LEU	cnt	mc_sc	0.6928	4
276	284	PHE	ALA	cnt	mc_sc	1.7764	8
276	286	PHE	LEU	cnt	sc_sc	-0.9669	11
276	298	PHE	THR	cnt	sc_sc	2.2393	5
276	297	PHE	GLN	cnt	mc_mc	0.0223	1
277	296	LEU	ALA	cnt	mc_sc	1.221	6
277	297	LEU	GLN	cnt	sc_sc	1.148	4
277	299	LEU	LEU	cnt	sc_sc	0.5869	7
277	282	LEU	ARG	cnt	mc_sc	0.3078	2
277	281	LEU	HIS	cnt	mc_mc	0.0012	1
277	282	LEU	ARG	cnt	sc_sc	0.0242	1
277	281	LEU	HIS	cnt	mc_sc	0.4613	2
278	279	VAL	ARG	cnt	mc_mc	-0.7148	2
278	277	VAL	LEU	cnt	mc_sc	0.0182	2
278	279	VAL	ARG	cnt	mc_sc	0.8859	3
278	279	VAL	ARG	cnt	sc_sc	0.0358	1
279	1971	ARG	TYR	cnt	sc_sc	-4.2554	13
279	281	ARG	HIS	cnt	sc_sc	0.3647	5
280	278	ASN	VAL	cnt	mc_mc	-2.2857	2
280	281	ASN	HIS	cnt	mc_sc	0.2713	4
280	522	ASN	THR	cnt	mc_sc	-1.5236	6
280	524	ASN	SER	cnt	mc_sc	1.6778	3
280	279	ASN	ARG	cnt	mc_sc	0.2611	4
280	524	ASN	SER	cnt	sc_sc	-3.3068	8
281	282	HIS	ARG	cnt	mc_mc	1.0654	2
281	525	HIS	ASP	cnt	sc_sc	0.5594	4
281	524	HIS	SER	cnt	mc_sc	0.9852	3
281	525	HIS	ASP	cnt	mc_sc	0.4432	2
281	524	HIS	SER	cnt	sc_sc	2.4606	4
281	522	HIS	THR	cnt	mc_sc	0.1345	4
282	518	ARG	GLU	cnt	mc_sc	3.3819	8
282	299	ARG	LEU	cnt	sc_sc	-0.2652	12
282	276	ARG	PHE	cnt	mc_mc	0.2902	1
282	529	ARG	LEU	cnt	sc_sc	0.252	2
282	522	ARG	THR	cnt	sc_sc	0.0404	2
282	520	ARG	GLY	cnt	mc_sc	0.4331	2
283	285	GLN	SER	cnt	mc_mc	0.0043	1
283	282	GLN	ARG	cnt	mc_sc	0.0781	2
284	275	ALA	THR	cnt	mc_mc	0.002	1
284	274	ALA	HIS	cnt	mc_sc	1.0579	1
284	283	ALA	GLN	cnt	mc_sc	0.099	2
285	269	SER	ILE	cnt	mc_mc	1.9994	5
285	287	SER	GLU	cnt	mc_mc	0.8751	2
285	283	SER	GLN	cnt	mc_sc	0.0811	3
285	676	SER	GLU	cnt	sc_sc	2.279	4
286	287	LEU	GLU	cnt	mc_mc	-0.8889	2
286	285	LEU	SER	cnt	mc_sc	1.12	2
286	269	LEU	ILE	cnt	mc_sc	0.382	1
287	673	GLU	PHE	cnt	mc_sc	2.0298	5
287	673	GLU	PHE	cnt	sc_sc	5.897	12
287	676	GLU	GLU	cnt	sc_sc	-0.7079	6
288	286	ILE	LEU	cnt	mc_sc	-3.0813	3
288	289	ILE	SER	cnt	mc_sc	1.567	7
288	292	ILE	THR	cnt	sc_sc	0.802	1
289	292	SER	THR	cnt	mc_sc	2.3089	6
289	1977	SER	ASN	cnt	sc_sc	1.2076	4
289	290	SER	PRO	cnt	mc_sc	0.1839	2
289	292	SER	THR	cnt	sc_sc	1.0782	1
290	289	PRO	SER	cnt	mc_mc	0.2741	1
290	291	PRO	ILE	cnt	sc_sc	0.1297	3
290	263	PRO	THR	cnt	mc_sc	0.0473	1
290	265	PRO	GLU	cnt	mc_sc	0.1117	1
291	1977	ILE	ASN	cnt	mc_sc	1.702	3
291	1975	ILE	LEU	cnt	sc_sc	2.1616	6
291	290	ILE	PRO	cnt	mc_sc	-2.03	5
291	259	ILE	GLY	cnt	mc_sc	0.0242	2
291	293	ILE	PHE	cnt	sc_sc	2.4243	6
291	260	ILE	MET	cnt	mc_mc	0.1053	1
291	1955	ILE	SER	cnt	sc_sc	-3.334	7
291	292	ILE	THR	cnt	mc_sc	0.4531	2
292	1977	THR	ASN	cnt	mc_sc	0.0094	1
292	1977	THR	ASN	cnt	sc_sc	-4.7309	7
292	293	THR	PHE	cnt	mc_sc	-2.96	7
292	294	THR	LEU	cnt	sc_sc	-0.2307	8
293	155	PHE	THR	cnt	mc_sc	-1.9757	7
293	294	PHE	LEU	cnt	mc_sc	0.8781	2
293	258	PHE	ILE	cnt	sc_sc	1.6001	2
293	1975	PHE	LEU	cnt	sc_sc	0.0873	2
293	157	PHE	SER	cnt	mc_sc	2.5716	4
294	287	LEU	GLU	cnt	mc_sc	0.0726	2
295	255	THR	TRP	cnt	mc_mc	1.7158	2
295	255	THR	TRP	cnt	mc_sc	1.8487	3
296	255	ALA	TRP	cnt	sc_sc	0.0012	1
297	253	GLN	VAL	cnt	mc_mc	0.2528	2
297	298	GLN	THR	cnt	mc_sc	-0.6082	7
297	255	GLN	TRP	cnt	mc_mc	0.0012	1
297	296	GLN	ALA	cnt	mc_sc	1.8922	3
297	277	GLN	LEU	cnt	mc_sc	0.0111	1
298	300	THR	LEU	cnt	mc_mc	-0.2217	3
298	299	THR	LEU	cnt	mc_sc	0.1354	3
298	300	THR	LEU	cnt	sc_sc	0.3952	2
299	298	LEU	THR	cnt	mc_mc	0.1564	1
299	301	LEU	MET	cnt	mc_mc	0.5335	3
299	301	LEU	MET	cnt	sc_sc	0.4361	2
300	301	LEU	MET	cnt	mc_mc	0.8128	2
300	298	LEU	THR	cnt	mc_sc	0.0279	1
300	248	LEU	CYS	cnt	mc_sc	0.2838	1
301	302	MET	ASP	cnt	mc_sc	-1.5197	7
301	302	MET	ASP	cnt	mc_mc	0.1529	2
301	250	MET	ARG	cnt	sc_sc	0.9626	5
302	306	ASP	PHE	cnt	sc_sc	0.1305	2
303	326	LEU	VAL	cnt	mc_sc	-1.7332	9
303	304	LEU	GLY	cnt	mc_sc	-3.4091	6
303	326	LEU	VAL	cnt	sc_sc	1.239	3
303	249	LEU	HIS	cnt	sc_sc	-4.0192	6
303	327	LEU	ASP	cnt	mc_sc	0.7702	1
304	306	GLY	PHE	cnt	mc_sc	0.0064	1
304	326	GLY	VAL	cnt	mc_sc	-7.1356	8
305	306	GLN	PHE	cnt	mc_sc	0.3734	7
305	304	GLN	GLY	cnt	mc_sc	0.0301	2
305	325	GLN	LYS	cnt	mc_sc	0.0159	1
305	323	GLN	TYR	cnt	sc_sc	-2.8708	9
305	324	GLN	VAL	cnt	mc_mc	0.4368	1
305	325	GLN	LYS	cnt	mc_mc	1.4523	1
305	325	GLN	LYS	cnt	sc_sc	-1.4812	5
306	308	PHE	LEU	cnt	mc_mc	0.8664	3
306	326	PHE	VAL	cnt	sc_sc	2.6968	4
306	324	PHE	VAL	cnt	sc_sc	0.003	1
307	308	LEU	LEU	cnt	mc_mc	-0.6963	2
307	308	LEU	LEU	cnt	mc_sc	0.302	2
307	323	LEU	TYR	cnt	mc_mc	0.0363	1
307	309	LEU	PHE	cnt	sc_sc	-4.0869	4
308	322	LEU	ALA	cnt	mc_mc	1.8638	5
308	322	LEU	ALA	cnt	mc_sc	-2.0097	2
308	324	LEU	VAL	cnt	sc_sc	1.9962	3
308	270	LEU	PHE	cnt	mc_sc	0.0857	1
309	321	PHE	GLU	cnt	mc_mc	1.4393	2
309	307	PHE	LEU	cnt	mc_sc	1.0517	3
309	308	PHE	LEU	cnt	mc_sc	-1.4478	5
309	321	PHE	GLU	cnt	mc_sc	1.4136	2
309	310	PHE	CYS	cnt	mc_sc	0.4004	3
309	321	PHE	GLU	cnt	sc_sc	-0.8151	6
309	311	PHE	HIS	cnt	sc_sc	4.3586	6
309	311	PHE	HIS	cnt	mc_sc	0.0605	3
309	320	PHE	MET	cnt	mc_mc	0.03	1
310	268	CYS	SER	cnt	mc_mc	1.458	2
310	309	CYS	PHE	cnt	mc_mc	0.0204	1
310	268	CYS	SER	cnt	mc_sc	2.2835	2
310	320	CYS	MET	cnt	sc_sc	-2.0171	6
312	313	ILE	SER	cnt	mc_sc	-0.7187	3
312	645	ILE	GLN	cnt	sc_sc	0.0686	2
312	268	ILE	SER	cnt	mc_sc	-3.6079	4
313	315	SER	HIS	cnt	mc_mc	0.0594	1
313	316	SER	GLN	cnt	mc_sc	-0.6811	5
313	645	SER	GLN	cnt	sc_sc	0.7962	2
313	314	SER	SER	cnt	mc_sc	-0.9309	3
314	316	SER	GLN	cnt	mc_sc	-3.2621	9
314	315	SER	HIS	cnt	mc_sc	1.3824	2
315	310	HIS	CYS	cnt	sc_sc	1.7021	4
315	312	HIS	ILE	cnt	sc_sc	0.1388	1
315	266	HIS	VAL	cnt	mc_sc	1.5166	2
315	318	HIS	ASP	cnt	mc_sc	0.0044	1
316	315	GLN	HIS	cnt	mc_mc	0.0181	1
316	315	GLN	HIS	cnt	mc_sc	1.4478	3
316	317	GLN	HIS	cnt	mc_sc	-3.1593	6
316	319	GLN	GLY	cnt	mc_mc	1.9505	4
317	318	HIS	ASP	cnt	mc_sc	0.0252	1
317	319	HIS	GLY	cnt	mc_mc	0.8092	3
317	316	HIS	GLN	cnt	sc_sc	-2.8928	4
318	232	ASP	HIS	cnt	sc_sc	1.7906	3
318	314	ASP	SER	cnt	mc_sc	1.2082	2
319	239	GLY	ASN	cnt	mc_mc	1.2495	2
319	239	GLY	ASN	cnt	mc_sc	0.4693	2
319	232	GLY	HIS	cnt	mc_mc	0.0221	1
320	319	MET	GLY	cnt	mc_mc	0.02	1
320	233	MET	THR	cnt	mc_sc	2.2716	6
320	315	MET	HIS	cnt	mc_sc	1.5006	1
320	200	MET	ALA	cnt	mc_sc	1.6624	2
321	320	GLU	MET	cnt	mc_mc	0.0424	1
321	240	GLU	ARG	cnt	mc_sc	0.0487	1
321	319	GLU	GLY	cnt	mc_sc	0.4885	1
322	323	ALA	TYR	cnt	mc_mc	0.4597	2
322	321	ALA	GLU	cnt	mc_sc	0.7925	2
323	307	TYR	LEU	cnt	sc_sc	-1.2034	3
323	306	TYR	PHE	cnt	mc_mc	0.0513	1
323	324	TYR	VAL	cnt	mc_sc	0.0036	1
324	325	VAL	LYS	cnt	mc_sc	0.0622	2
324	308	VAL	LEU	cnt	mc_sc	0.2705	1
324	306	VAL	PHE	cnt	mc_sc	-0.1857	4
325	304	LYS	GLY	cnt	mc_mc	0.1821	1
325	326	LYS	VAL	cnt	mc_sc	0.3836	1
326	247	VAL	GLY	cnt	mc_mc	1.9333	4
326	327	VAL	ASP	cnt	mc_sc	-0.832	7
328	327	SER	ASP	cnt	mc_mc	0.2518	1
328	327	SER	ASP	cnt	sc_sc	0.0012	1
329	328	CYS	SER	cnt	mc_mc	0.0225	1
329	330	CYS	PRO	cnt	sc_sc	0.1265	3
329	330	CYS	PRO	cnt	mc_sc	-0.836	2
330	329	PRO	CYS	cnt	mc_mc	1.7336	3
331	333	GLU	PRO	cnt	mc_sc	1.9368	5
331	332	GLU	GLU	cnt	mc_sc	0.0671	2
332	333	GLU	PRO	cnt	mc_sc	1.7838	3
360	361	PHE	ASP	cnt	mc_sc	-2.2121	4
361	362	ASP	ASP	cnt	mc_sc	-2.7299	4
362	363	ASP	ASP	cnt	mc_sc	-2.2008	3
364	363	ASN	ASP	cnt	mc_sc	1.1351	2
365	366	SER	PRO	cnt	mc_mc	1.1605	3
365	564	SER	ASN	cnt	sc_sc	3.6086	7
365	366	SER	PRO	cnt	mc_sc	0.6106	3
366	367	PRO	SER	cnt	mc_sc	-0.291	3
368	369	PHE	ILE	cnt	mc_sc	-0.7892	3
369	370	ILE	GLN	cnt	mc_sc	0.229	2
369	368	ILE	PHE	cnt	sc_sc	0.0271	1
369	371	ILE	ILE	cnt	sc_sc	0.0121	1
370	369	GLN	ILE	cnt	mc_mc	0.3109	1
370	372	GLN	ARG	cnt	mc_mc	1.8243	4
371	373	ILE	SER	cnt	mc_mc	2.1868	3
371	369	ILE	ILE	cnt	mc_sc	0.0232	1
372	371	ARG	ILE	cnt	mc_mc	0.0023	1
372	373	ARG	SER	cnt	mc_sc	2.2127	4
372	371	ARG	ILE	cnt	mc_sc	-0.735	2
372	373	ARG	SER	cnt	sc_sc	1.1398	2
373	374	SER	VAL	cnt	mc_sc	-3.4078	7
374	373	VAL	SER	cnt	mc_mc	0.9314	3
374	375	VAL	ALA	cnt	mc_mc	2.0197	3
374	371	VAL	ILE	cnt	mc_sc	0.0067	2
375	376	ALA	LYS	cnt	mc_sc	-0.5674	8
376	375	LYS	ALA	cnt	mc_mc	0.0621	2
376	377	LYS	LYS	cnt	mc_mc	0.3733	3
377	378	LYS	HIS	cnt	mc_sc	2.1241	8
377	378	LYS	HIS	cnt	mc_mc	0.692	3
377	557	LYS	GLU	cnt	sc_sc	0.1399	1
378	379	HIS	PRO	cnt	mc_sc	1.7715	3
379	459	PRO	ASP	cnt	mc_sc	0.1824	2
379	459	PRO	ASP	cnt	sc_sc	2.4774	2
379	380	PRO	LYS	cnt	mc_sc	1.1509	3
380	382	LYS	TRP	cnt	sc_sc	1.1079	3
380	381	LYS	THR	cnt	mc_sc	0.1055	1
381	460	THR	THR	cnt	mc_mc	1.4337	3
381	460	THR	THR	cnt	mc_sc	0.0112	2
382	383	TRP	VAL	cnt	mc_sc	0.057	2
382	384	TRP	HIS	cnt	sc_sc	0.8597	4
382	459	TRP	ASP	cnt	sc_sc	1.8141	3
383	462	VAL	LEU	cnt	mc_sc	0.0812	1
383	462	VAL	LEU	cnt	mc_mc	0.0097	1
383	385	VAL	TYR	cnt	sc_sc	0.4226	9
383	384	VAL	HIS	cnt	mc_sc	-5.9006	9
384	386	HIS	ILE	cnt	mc_sc	-2.8268	5
384	463	HIS	ILE	cnt	sc_sc	1.2953	4
384	453	HIS	LEU	cnt	sc_sc	1.6408	3
384	462	HIS	LEU	cnt	mc_sc	0.0143	1
384	463	HIS	ILE	cnt	mc_sc	1.2753	1
385	386	TYR	ILE	cnt	mc_sc	0.7503	2
385	436	TYR	PHE	cnt	sc_sc	0.1585	2
385	464	TYR	ILE	cnt	sc_sc	-3.0486	4
385	438	TYR	THR	cnt	mc_sc	0.3541	7
385	436	TYR	PHE	cnt	mc_sc	-4.3183	4
385	464	TYR	ILE	cnt	mc_sc	0.1705	1
386	429	ILE	MET	cnt	mc_mc	0.2189	2
386	429	ILE	MET	cnt	mc_sc	1.5547	4
386	430	ILE	ALA	cnt	mc_sc	1.2564	2
386	387	ILE	ALA	cnt	mc_sc	-4.2069	10
386	428	ILE	PHE	cnt	sc_sc	0.7797	4
386	430	ILE	ALA	cnt	mc_mc	1.0618	1
387	466	ALA	LYS	cnt	mc_sc	-2.7745	3
387	466	ALA	LYS	cnt	sc_sc	0.0073	10
387	465	ALA	PHE	cnt	mc_sc	-3.2575	3
387	466	ALA	LYS	cnt	mc_mc	0.0314	1
387	388	ALA	ALA	cnt	mc_sc	0.8537	1
388	427	ALA	ARG	cnt	mc_mc	1.2127	2
388	427	ALA	ARG	cnt	mc_sc	1.0764	2
388	428	ALA	PHE	cnt	mc_mc	0.564	1
388	547	ALA	LEU	cnt	sc_sc	1.7026	3
388	465	ALA	PHE	cnt	sc_sc	0.0423	2
389	390	GLU	GLU	cnt	mc_mc	0.0153	2
389	426	GLU	VAL	cnt	mc_sc	1.4213	3
389	468	GLU	GLN	cnt	sc_sc	1.0977	2
389	468	GLU	GLN	cnt	mc_mc	0.0913	2
389	469	GLU	ALA	cnt	mc_sc	0.1426	1
389	390	GLU	GLU	cnt	mc_sc	2.3852	4
389	468	GLU	GLN	cnt	mc_sc	0.0027	1
390	426	GLU	VAL	cnt	sc_sc	1.665	5
390	469	GLU	ALA	cnt	sc_sc	1.6142	6
390	470	GLU	SER	cnt	sc_sc	0.0337	5
390	586	GLU	TYR	cnt	sc_sc	-2.4693	4
390	425	GLU	LYS	cnt	mc_mc	0.0697	1
390	426	GLU	VAL	cnt	mc_sc	-2.4888	4
390	426	GLU	VAL	cnt	mc_mc	0.4255	2
390	391	GLU	GLU	cnt	mc_sc	-1.1716	3
391	424	GLU	LYS	cnt	mc_sc	0.1755	1
391	392	GLU	ASP	cnt	mc_sc	-2.1975	7
392	423	ASP	TYR	cnt	mc_mc	1.1114	2
392	424	ASP	LYS	cnt	mc_sc	2.1552	5
392	391	ASP	GLU	cnt	mc_mc	0.0084	1
392	423	ASP	TYR	cnt	mc_sc	0.0227	1
392	424	ASP	LYS	cnt	sc_sc	1.1116	5
392	425	ASP	LYS	cnt	mc_mc	0.0516	2
392	422	ASP	LYS	cnt	sc_sc	1.5401	4
393	422	TRP	LYS	cnt	mc_sc	2.4652	4
393	394	TRP	ASP	cnt	mc_sc	-0.1575	7
393	448	TRP	ILE	cnt	sc_sc	-2.546	11
393	427	TRP	ARG	cnt	sc_sc	2.4691	5
393	619	TRP	GLY	cnt	mc_sc	1.3789	2
393	448	TRP	ILE	cnt	mc_sc	2.3152	5
393	447	TRP	GLY	cnt	mc_sc	2.0071	6
394	421	ASP	ARG	cnt	mc_mc	1.4342	2
394	422	ASP	LYS	cnt	mc_mc	0.8096	2
394	396	ASP	ALA	cnt	mc_mc	1.007	4
394	421	ASP	ARG	cnt	mc_sc	0.4473	3
394	422	ASP	LYS	cnt	mc_sc	1.1415	3
394	422	ASP	LYS	cnt	sc_sc	-2.8594	4
395	620	TYR	TYR	cnt	mc_mc	-0.7025	3
395	396	TYR	ALA	cnt	mc_mc	0.0354	1
395	620	TYR	TYR	cnt	mc_sc	1.6754	7
395	621	TYR	VAL	cnt	sc_sc	3.9316	14
395	393	TYR	TRP	cnt	sc_sc	1.3543	3
395	421	TYR	ARG	cnt	mc_sc	0.0996	2
395	619	TYR	GLY	cnt	mc_sc	0.0373	3
395	614	TYR	MET	cnt	sc_sc	1.8659	6
396	394	ALA	ASP	cnt	mc_sc	0.1012	6
396	421	ALA	ARG	cnt	sc_sc	-2.8234	6
398	399	LEU	VAL	cnt	mc_sc	-2.4514	6
398	399	LEU	VAL	cnt	sc_sc	0.3863	1
399	400	VAL	LEU	cnt	mc_sc	-4.3347	10
399	405	VAL	ARG	cnt	mc_sc	1.3687	3
399	408	VAL	LYS	cnt	sc_sc	0.5535	7
399	405	VAL	ARG	cnt	sc_sc	-2.099	7
400	405	LEU	ARG	cnt	mc_sc	-6.5196	10
400	398	LEU	LEU	cnt	mc_sc	0.9548	2
400	421	LEU	ARG	cnt	sc_sc	1.5264	5
400	413	LEU	ASN	cnt	mc_sc	0.1614	1
400	413	LEU	ASN	cnt	sc_sc	0.1179	1
401	402	ALA	PRO	cnt	mc_mc	1.4375	3
401	405	ALA	ARG	cnt	sc_sc	-0.1024	13
401	402	ALA	PRO	cnt	mc_sc	-0.3896	2
402	404	PRO	ASP	cnt	mc_mc	-0.2406	2
404	405	ASP	ARG	cnt	mc_sc	0.5012	1
405	407	ARG	TYR	cnt	mc_mc	1.2002	4
405	401	ARG	ALA	cnt	mc_sc	0.5251	5
405	408	ARG	LYS	cnt	sc_sc	0.8333	10
405	409	ARG	SER	cnt	sc_sc	3.5709	7
405	408	ARG	LYS	cnt	mc_sc	0.4808	4
405	409	ARG	SER	cnt	mc_sc	-3.592	2
406	407	SER	TYR	cnt	mc_sc	2.7166	4
406	410	SER	GLN	cnt	mc_sc	3.8226	6
406	404	SER	ASP	cnt	mc_sc	0.0209	2
407	410	TYR	GLN	cnt	mc_sc	1.3756	5
408	622	LYS	PHE	cnt	mc_sc	-3.2196	5
408	622	LYS	PHE	cnt	sc_sc	-4.1249	10
409	413	SER	ASN	cnt	mc_sc	0.0934	4
409	401	SER	ALA	cnt	mc_sc	1.742	3
409	413	SER	ASN	cnt	sc_sc	2.6548	4
410	411	GLN	TYR	cnt	mc_sc	0.1115	2
411	614	TYR	MET	cnt	mc_sc	2.0708	4
411	413	TYR	ASN	cnt	mc_mc	1.5518	3
411	421	TYR	ARG	cnt	mc_mc	0.9243	3
411	614	TYR	MET	cnt	sc_sc	-2.7409	5
411	611	TYR	SER	cnt	mc_sc	1.4877	9
411	613	TYR	ILE	cnt	sc_sc	0.1978	3
411	420	TYR	GLY	cnt	mc_mc	-3.8394	3
412	421	LEU	ARG	cnt	mc_mc	1.8697	6
412	421	LEU	ARG	cnt	mc_sc	0.1134	10
412	411	LEU	TYR	cnt	mc_mc	0.8389	1
412	421	LEU	ARG	cnt	sc_sc	1.4464	11
412	395	LEU	TYR	cnt	mc_sc	0.0757	1
413	414	ASN	ASN	cnt	mc_mc	0.112	2
413	412	ASN	LEU	cnt	mc_sc	0.0081	1
414	418	ASN	ARG	cnt	mc_mc	0.0241	2
414	418	ASN	ARG	cnt	mc_sc	-0.8575	5
414	419	ASN	ILE	cnt	mc_sc	-5.9852	10
414	415	ASN	GLY	cnt	mc_sc	0.106	1
415	418	GLY	ARG	cnt	mc_sc	-2.4361	5
415	417	GLY	GLN	cnt	mc_mc	1.0592	3
415	418	GLY	ARG	cnt	mc_mc	2.8822	6
415	416	GLY	PRO	cnt	mc_sc	0.8135	3
416	415	PRO	GLY	cnt	mc_mc	0.6818	1
416	417	PRO	GLN	cnt	mc_sc	3.3299	6
416	596	PRO	PRO	cnt	mc_sc	1.3942	1
417	601	GLN	VAL	cnt	sc_sc	-4.6841	7
417	595	GLN	LEU	cnt	mc_sc	1.1255	1
418	419	ARG	ILE	cnt	mc_sc	1.4757	4
418	611	ARG	SER	cnt	sc_sc	1.5395	11
418	608	ARG	PHE	cnt	mc_sc	0.5087	3
418	417	ARG	GLN	cnt	mc_sc	-2.3743	9
418	608	ARG	PHE	cnt	sc_sc	0.6944	4
419	423	ILE	TYR	cnt	sc_sc	3.1633	9
419	612	ILE	ASN	cnt	sc_sc	1.1209	2
419	595	ILE	LEU	cnt	sc_sc	2.0948	5
419	594	ILE	PHE	cnt	mc_sc	0.0522	2
420	423	GLY	TYR	cnt	mc_sc	0.9332	8
420	422	GLY	LYS	cnt	mc_mc	-1.7677	3
420	614	GLY	MET	cnt	mc_sc	-2.1463	9
421	420	ARG	GLY	cnt	mc_mc	0.0599	1
421	394	ARG	ASP	cnt	sc_sc	-3.3258	5
421	422	ARG	LYS	cnt	sc_sc	0.2534	2
422	393	LYS	TRP	cnt	mc_mc	1.2005	2
422	423	LYS	TYR	cnt	mc_sc	2.5055	6
422	594	LYS	PHE	cnt	sc_sc	2.3228	3
423	590	TYR	ASN	cnt	mc_sc	-3.3717	5
423	581	TYR	GLU	cnt	sc_sc	-0.6866	12
423	614	TYR	MET	cnt	sc_sc	0.978	9
423	425	TYR	LYS	cnt	sc_sc	0.9892	1
423	424	TYR	LYS	cnt	mc_sc	0.0124	1
423	590	TYR	ASN	cnt	sc_sc	0.1464	1
424	590	LYS	ASN	cnt	mc_sc	-3.3438	9
424	425	LYS	LYS	cnt	mc_sc	0.5669	2
424	590	LYS	ASN	cnt	sc_sc	0.1269	2
424	593	LYS	ARG	cnt	sc_sc	-0.569	10
424	391	LYS	GLU	cnt	mc_mc	0.014	1
425	426	LYS	VAL	cnt	mc_sc	2.0116	5
425	545	LYS	SER	cnt	mc_sc	-2.9654	6
425	581	LYS	GLU	cnt	sc_sc	-3.0376	11
425	546	LYS	GLY	cnt	mc_sc	0.1146	1
425	584	LYS	SER	cnt	sc_sc	0.0027	1
426	389	VAL	GLU	cnt	mc_mc	1.0247	2
426	547	VAL	LEU	cnt	mc_sc	-1.6387	7
426	586	VAL	TYR	cnt	sc_sc	-4.0093	8
426	473	VAL	TYR	cnt	sc_sc	1.4001	2
427	547	ARG	LEU	cnt	mc_sc	1.3696	10
427	428	ARG	PHE	cnt	mc_sc	-0.3273	2
427	426	ARG	VAL	cnt	mc_sc	0.0045	1
427	448	ARG	ILE	cnt	sc_sc	-5.5797	10
427	546	ARG	GLY	cnt	mc_mc	0.0058	1
427	547	ARG	LEU	cnt	mc_mc	0.3438	1
427	448	ARG	ILE	cnt	mc_sc	-10.6224	13
428	429	PHE	MET	cnt	mc_sc	0.2746	2
428	451	PHE	PRO	cnt	sc_sc	0.0507	2
428	533	PHE	TYR	cnt	sc_sc	0.2676	3
428	547	PHE	LEU	cnt	sc_sc	-7.5918	12
428	547	PHE	LEU	cnt	mc_sc	1.0024	7
428	548	PHE	ILE	cnt	mc_sc	2.9478	4
428	475	PHE	ILE	cnt	sc_sc	1.1557	7
428	534	PHE	SER	cnt	mc_sc	1.0732	2
428	387	PHE	ALA	cnt	mc_mc	0.3434	1
428	450	PHE	GLY	cnt	mc_sc	0.0352	2
429	431	MET	TYR	cnt	mc_mc	0.7541	2
429	389	MET	GLU	cnt	sc_sc	0.7272	3
429	430	MET	ALA	cnt	mc_sc	0.0031	1
429	431	MET	TYR	cnt	mc_sc	1.1637	1
430	431	ALA	TYR	cnt	mc_mc	-3.1765	4
430	451	ALA	PRO	cnt	sc_sc	0.0846	1
431	440	TYR	GLU	cnt	mc_sc	2.181	5
431	438	TYR	THR	cnt	mc_sc	-0.5055	3
431	430	TYR	ALA	cnt	mc_sc	0.0084	1
431	432	TYR	THR	cnt	mc_sc	0.4116	3
431	434	TYR	GLU	cnt	mc_sc	1.2728	7
431	466	TYR	LYS	cnt	sc_sc	0.496	4
431	434	TYR	GLU	cnt	sc_sc	-4.3521	8
431	468	TYR	GLN	cnt	sc_sc	0.1855	1
431	433	TYR	ASP	cnt	sc_sc	1.7381	2
432	433	THR	ASP	cnt	mc_sc	-3.0072	5
432	438	THR	THR	cnt	mc_sc	-3.7525	7
432	433	THR	ASP	cnt	sc_sc	0.4772	2
432	440	THR	GLU	cnt	sc_sc	-2.4767	8
432	438	THR	THR	cnt	sc_sc	0.2836	3
434	436	GLU	PHE	cnt	mc_mc	2.1137	3
434	435	GLU	THR	cnt	mc_sc	-3.1251	6
434	436	GLU	PHE	cnt	sc_sc	2.2242	7
434	436	GLU	PHE	cnt	mc_sc	-0.3591	10
434	466	GLU	LYS	cnt	sc_sc	-7.1181	17
435	436	THR	PHE	cnt	mc_sc	-5.827	6
436	464	PHE	ILE	cnt	sc_sc	-0.0651	9
436	510	PHE	LYS	cnt	sc_sc	2.9663	12
437	434	LYS	GLU	cnt	mc_sc	0.5752	7
437	385	LYS	TYR	cnt	sc_sc	-4.9094	13
437	436	LYS	PHE	cnt	mc_sc	0.4428	5
437	438	LYS	THR	cnt	mc_sc	-2.5641	8
438	431	THR	TYR	cnt	mc_mc	-0.0642	2
438	430	THR	ALA	cnt	mc_mc	0.0361	1
439	438	ARG	THR	cnt	mc_sc	-5.6113	9
440	441	GLU	ALA	cnt	mc_mc	0.4862	1
440	438	GLU	THR	cnt	sc_sc	1.7063	4
440	430	GLU	ALA	cnt	sc_sc	-3.2071	4
440	432	GLU	THR	cnt	mc_sc	0.2644	2
441	442	ALA	ILE	cnt	mc_sc	-2.6197	7
443	445	GLN	GLU	cnt	mc_mc	1.3145	3
443	445	GLN	GLU	cnt	mc_sc	0.1683	2
443	444	GLN	HIS	cnt	mc_sc	0.0651	1
444	443	HIS	GLN	cnt	mc_mc	0.1048	1
444	445	HIS	GLU	cnt	mc_sc	0.0334	1
445	627	GLU	LEU	cnt	sc_sc	2.3591	7
445	627	GLU	LEU	cnt	mc_sc	0.785	1
446	447	SER	GLY	cnt	mc_mc	-2.9927	3
446	449	SER	LEU	cnt	mc_sc	-3.5574	11
446	618	SER	ASN	cnt	mc_sc	1.3787	3
447	449	GLY	LEU	cnt	mc_sc	3.408	8
447	620	GLY	TYR	cnt	mc_sc	0.0163	1
447	448	GLY	ILE	cnt	mc_sc	0.3395	1
448	447	ILE	GLY	cnt	mc_mc	0.8601	1
448	449	ILE	LEU	cnt	mc_sc	1.2981	4
448	618	ILE	ASN	cnt	mc_sc	2.9329	4
448	619	ILE	GLY	cnt	mc_sc	-2.9102	7
449	548	LEU	ILE	cnt	mc_mc	0.0084	1
449	573	LEU	VAL	cnt	sc_sc	3.5701	5
449	618	LEU	ASN	cnt	sc_sc	2.4894	6
449	450	LEU	GLY	cnt	mc_sc	0.0846	1
449	550	LEU	PRO	cnt	sc_sc	0.4441	1
449	575	LEU	LEU	cnt	sc_sc	3.2921	4
450	533	GLY	TYR	cnt	mc_sc	2.6073	6
450	548	GLY	ILE	cnt	mc_mc	1.8021	4
450	549	GLY	GLY	cnt	mc_mc	-1.4951	7
451	453	PRO	LEU	cnt	mc_sc	-4.8951	4
451	428	PRO	PHE	cnt	mc_sc	1.4617	3
451	452	PRO	LEU	cnt	mc_sc	0.7394	1
451	430	PRO	ALA	cnt	mc_sc	0.0169	1
451	450	PRO	GLY	cnt	mc_sc	0.0595	2
452	550	LEU	PRO	cnt	mc_sc	-2.5638	6
452	550	LEU	PRO	cnt	sc_sc	2.8442	4
452	550	LEU	PRO	cnt	mc_mc	0.069	1
452	453	LEU	LEU	cnt	mc_sc	-2.4595	9
453	551	LEU	LEU	cnt	sc_sc	-0.869	12
453	533	LEU	TYR	cnt	sc_sc	-1.0461	10
453	513	LEU	TRP	cnt	sc_sc	-0.6517	6
453	550	LEU	PRO	cnt	mc_sc	2.4785	4
453	551	LEU	LEU	cnt	mc_sc	-1.57	2
454	455	TYR	GLY	cnt	mc_sc	1.8401	4
454	456	TYR	GLU	cnt	sc_sc	-0.844	8
454	554	TYR	CYS	cnt	sc_sc	0.6691	1
454	552	TYR	LEU	cnt	mc_sc	0.6922	1
455	456	GLY	GLU	cnt	mc_mc	1.2344	2
456	459	GLU	ASP	cnt	mc_sc	-3.5459	3
456	457	GLU	VAL	cnt	mc_mc	1.093	2
456	459	GLU	ASP	cnt	sc_sc	1.4674	5
456	554	GLU	CYS	cnt	mc_mc	0.0099	1
457	458	VAL	GLY	cnt	mc_sc	1.0455	6
457	555	VAL	TYR	cnt	sc_sc	0.5003	10
457	515	VAL	VAL	cnt	sc_sc	0.0638	2
457	516	VAL	THR	cnt	mc_sc	1.6455	5
457	515	VAL	VAL	cnt	mc_sc	2.2803	3
457	517	VAL	VAL	cnt	sc_sc	1.5778	3
457	517	VAL	VAL	cnt	mc_sc	0.435	5
458	515	GLY	VAL	cnt	mc_mc	0.9316	3
459	460	ASP	THR	cnt	mc_sc	0.0701	1
459	380	ASP	LYS	cnt	mc_sc	3.8843	4
460	513	THR	TRP	cnt	mc_mc	0.5292	2
460	514	THR	THR	cnt	mc_mc	1.439	2
460	461	THR	LEU	cnt	mc_sc	0.5864	9
460	514	THR	THR	cnt	mc_sc	-2.8993	5
460	512	THR	LYS	cnt	sc_sc	-2.095	12
460	513	THR	TRP	cnt	mc_sc	1.3812	4
460	514	THR	THR	cnt	sc_sc	2.8395	5
461	462	LEU	LEU	cnt	mc_sc	0.2227	1
461	463	LEU	ILE	cnt	mc_sc	0.0481	2
461	513	LEU	TRP	cnt	sc_sc	-7.9902	9
461	382	LEU	TRP	cnt	sc_sc	-4.8865	8
461	551	LEU	LEU	cnt	sc_sc	0.0799	1
461	513	LEU	TRP	cnt	mc_sc	0.5912	1
461	463	LEU	ILE	cnt	sc_sc	-2.7801	6
461	382	LEU	TRP	cnt	mc_sc	0.0583	1
462	463	LEU	ILE	cnt	mc_sc	-1.1887	5
462	511	LEU	TYR	cnt	mc_mc	-1.8369	2
462	486	LEU	LEU	cnt	sc_sc	2.1063	6
462	512	LEU	LYS	cnt	mc_mc	0.0152	1
462	382	LEU	TRP	cnt	mc_sc	0.3861	1
463	513	ILE	TRP	cnt	sc_sc	3.503	9
463	511	ILE	TYR	cnt	sc_sc	0.7469	1
464	510	ILE	LYS	cnt	sc_sc	3.6848	4
464	510	ILE	LYS	cnt	mc_mc	0.7116	1
465	463	PHE	ILE	cnt	mc_sc	0.4573	3
465	466	PHE	LYS	cnt	mc_sc	-0.3731	9
465	388	PHE	ALA	cnt	mc_sc	1.0377	3
465	475	PHE	ILE	cnt	sc_sc	-3.4065	11
466	508	LYS	ILE	cnt	mc_mc	-0.6257	2
466	508	LYS	ILE	cnt	mc_sc	0.5011	3
466	508	LYS	ILE	cnt	sc_sc	2.4193	7
466	468	LYS	GLN	cnt	sc_sc	2.7967	9
466	507	LYS	GLU	cnt	mc_sc	0.1622	1
467	504	ASN	LEU	cnt	mc_sc	1.7722	2
467	506	ASN	GLY	cnt	mc_sc	-4.8563	10
468	467	GLN	ASN	cnt	mc_sc	-5.1855	8
469	390	ALA	GLU	cnt	mc_sc	0.7254	2
469	467	ALA	ASN	cnt	mc_sc	1.8651	8
469	467	ALA	ASN	cnt	sc_sc	0.446	2
470	469	SER	ALA	cnt	mc_mc	0.2251	2
470	471	SER	ARG	cnt	mc_sc	0.0766	2
470	471	SER	ARG	cnt	sc_sc	-4.7744	12
471	470	ARG	SER	cnt	mc_mc	0.0211	1
471	473	ARG	TYR	cnt	mc_sc	3.7879	8
471	472	ARG	PRO	cnt	sc_sc	0.0124	3
471	473	ARG	TYR	cnt	sc_sc	-0.4524	9
471	585	ARG	TRP	cnt	sc_sc	-5.985	13
471	472	ARG	PRO	cnt	mc_sc	0.1243	2
472	471	PRO	ARG	cnt	mc_mc	0.9022	1
472	504	PRO	LEU	cnt	mc_sc	1.7574	6
472	505	PRO	PRO	cnt	mc_sc	-3.9445	4
472	503	PRO	ILE	cnt	sc_sc	-1.9663	7
472	504	PRO	LEU	cnt	mc_mc	0.0893	1
473	537	TYR	VAL	cnt	mc_sc	-4.0299	5
473	537	TYR	VAL	cnt	sc_sc	1.2933	4
473	547	TYR	LEU	cnt	sc_sc	1.5105	6
473	472	TYR	PRO	cnt	mc_sc	-0.1837	4
473	542	TYR	ASP	cnt	sc_sc	0.5095	2
473	586	TYR	TYR	cnt	sc_sc	2.2236	8
473	474	TYR	ASN	cnt	mc_sc	0.7685	1
473	535	TYR	SER	cnt	sc_sc	0.1491	3
474	535	ASN	SER	cnt	mc_mc	-0.5241	5
474	504	ASN	LEU	cnt	mc_sc	0.0241	1
474	535	ASN	SER	cnt	mc_sc	0.507	5
475	534	ILE	SER	cnt	mc_mc	2.08	3
475	474	ILE	ASN	cnt	mc_sc	-1.2228	6
475	476	ILE	TYR	cnt	mc_sc	0.1709	3
475	535	ILE	SER	cnt	mc_mc	0.0055	1
475	474	ILE	ASN	cnt	sc_sc	0.0031	1
475	511	ILE	TYR	cnt	sc_sc	0.0316	1
475	513	ILE	TRP	cnt	sc_sc	-1.6051	6
476	477	TYR	PRO	cnt	mc_sc	3.3342	11
476	477	TYR	PRO	cnt	sc_sc	2.5477	5
476	497	TYR	HIS	cnt	sc_sc	-1.7539	5
476	483	TYR	VAL	cnt	sc_sc	-3.2941	14
476	536	TYR	PHE	cnt	sc_sc	1.7887	3
477	479	PRO	GLY	cnt	mc_mc	0.0692	3
477	513	PRO	TRP	cnt	sc_sc	2.9676	22
477	551	PRO	LEU	cnt	sc_sc	1.4539	5
477	483	PRO	VAL	cnt	sc_sc	0.9347	2
477	532	PRO	TYR	cnt	mc_mc	0.0067	1
477	533	PRO	TYR	cnt	mc_sc	1.8455	2
477	533	PRO	TYR	cnt	mc_mc	0.49	2
477	480	PRO	ILE	cnt	sc_sc	0.1646	1
478	532	HIS	TYR	cnt	sc_sc	-4.9943	11
478	532	HIS	TYR	cnt	mc_sc	0.0256	1
479	531	GLY	ARG	cnt	mc_sc	1.6255	6
480	519	ILE	ASP	cnt	mc_sc	0.9784	6
480	514	ILE	THR	cnt	mc_sc	2.1112	2
480	553	ILE	ILE	cnt	sc_sc	-1.7619	5
480	482	ILE	ASP	cnt	mc_sc	0.8908	2
480	519	ILE	ASP	cnt	sc_sc	0.0053	1
480	515	ILE	VAL	cnt	sc_sc	0.2147	1
480	479	ILE	GLY	cnt	mc_sc	-0.0229	2
481	483	THR	VAL	cnt	mc_mc	0.1165	3
481	483	THR	VAL	cnt	mc_sc	0.3787	2
481	519	THR	ASP	cnt	sc_sc	-5.4624	7
481	482	THR	ASP	cnt	mc_sc	0.6556	4
482	483	ASP	VAL	cnt	mc_sc	0.2776	2
482	514	ASP	THR	cnt	sc_sc	3.0952	4
482	514	ASP	THR	cnt	mc_sc	0.066	1
483	513	VAL	TRP	cnt	sc_sc	-2.8462	7
483	512	VAL	LYS	cnt	mc_mc	0.1439	1
484	486	ARG	LEU	cnt	mc_mc	0.0626	3
484	485	ARG	PRO	cnt	sc_sc	0.1428	3
484	489	ARG	ARG	cnt	sc_sc	1.4401	3
484	486	ARG	LEU	cnt	mc_sc	-3.5685	4
484	485	ARG	PRO	cnt	mc_sc	-0.4579	2
484	489	ARG	ARG	cnt	mc_sc	1.1907	1
484	482	ARG	ASP	cnt	sc_sc	0.0396	1
485	486	PRO	LEU	cnt	mc_sc	-1.4447	3
485	509	PRO	PHE	cnt	sc_sc	2.8855	5
485	498	PRO	LEU	cnt	sc_sc	-1.2265	6
485	511	PRO	TYR	cnt	mc_mc	0.5457	1
485	488	PRO	SER	cnt	mc_sc	0.0144	1
486	487	LEU	TYR	cnt	mc_sc	-1.9687	4
486	512	LEU	LYS	cnt	sc_sc	-1.9991	9
486	510	LEU	LYS	cnt	mc_sc	1.5377	4
486	510	LEU	LYS	cnt	sc_sc	2.0058	3
486	487	LEU	TYR	cnt	sc_sc	0.0678	1
488	490	SER	ARG	cnt	mc_mc	1.0253	3
488	487	SER	TYR	cnt	mc_sc	0.3983	2
489	490	ARG	ARG	cnt	mc_mc	1.684	3
490	488	ARG	SER	cnt	sc_sc	3.7348	7
491	493	LEU	LYS	cnt	mc_mc	-1.4686	6
491	495	LEU	VAL	cnt	mc_sc	0.0343	2
491	492	LEU	PRO	cnt	sc_sc	1.4742	4
491	495	LEU	VAL	cnt	sc_sc	-2.143	8
491	492	LEU	PRO	cnt	mc_sc	-0.4237	2
491	490	LEU	ARG	cnt	mc_sc	-3.2289	7
491	497	LEU	HIS	cnt	mc_sc	0.1985	2
492	493	PRO	LYS	cnt	mc_mc	-1.3985	2
492	495	PRO	VAL	cnt	sc_sc	0.8433	5
493	492	LYS	PRO	cnt	mc_sc	0.2411	1
494	492	GLY	PRO	cnt	mc_mc	-0.1075	3
494	493	GLY	LYS	cnt	mc_mc	0.0721	1
494	495	GLY	VAL	cnt	mc_sc	-1.8572	4
495	492	VAL	PRO	cnt	mc_sc	0.0818	3
495	501	VAL	PHE	cnt	sc_sc	-2.1135	8
495	496	VAL	LYS	cnt	mc_sc	-2.9594	9
496	497	LYS	HIS	cnt	mc_mc	0.0491	3
497	496	HIS	LYS	cnt	mc_sc	0.998	2
497	499	HIS	LYS	cnt	sc_sc	-6.3477	14
497	499	HIS	LYS	cnt	mc_sc	0.3483	1
498	502	LEU	PRO	cnt	mc_sc	-5.3705	13
498	502	LEU	PRO	cnt	sc_sc	0.4509	5
498	483	LEU	VAL	cnt	mc_sc	0.0384	1
498	511	LEU	TYR	cnt	sc_sc	0.0045	1
499	536	LYS	PHE	cnt	mc_sc	0.7448	5
499	501	LYS	PHE	cnt	mc_mc	-2.5938	4
499	536	LYS	PHE	cnt	sc_sc	0.1162	7
500	501	ASP	PHE	cnt	mc_sc	3.5652	4
500	499	ASP	LYS	cnt	sc_sc	0.0178	2
500	501	ASP	PHE	cnt	sc_sc	0.2751	2
501	503	PHE	ILE	cnt	mc_sc	-4.2598	7
502	501	PRO	PHE	cnt	mc_sc	0.9231	4
503	501	ILE	PHE	cnt	mc_mc	-2.3631	4
503	504	ILE	LEU	cnt	mc_sc	5.0843	10
503	537	ILE	VAL	cnt	sc_sc	3.1176	6
503	472	ILE	PRO	cnt	mc_sc	-1.1728	6
504	506	LEU	GLY	cnt	mc_mc	2.9685	4
504	502	LEU	PRO	cnt	mc_sc	3.2418	5
504	509	LEU	PHE	cnt	sc_sc	-1.9562	7
504	473	LEU	TYR	cnt	mc_sc	1.8615	3
505	504	PRO	LEU	cnt	mc_mc	0.0354	1
505	507	PRO	GLU	cnt	sc_sc	1.9479	3
505	503	PRO	ILE	cnt	mc_sc	0.0234	1
506	507	GLY	GLU	cnt	mc_mc	0.2474	4
507	508	GLU	ILE	cnt	mc_sc	-1.1727	12
508	465	ILE	PHE	cnt	mc_mc	0.2639	2
508	509	ILE	PHE	cnt	mc_sc	0.2931	2
508	465	ILE	PHE	cnt	mc_sc	0.0422	1
508	507	ILE	GLU	cnt	sc_sc	-2.2213	3
509	510	PHE	LYS	cnt	mc_sc	0.6371	4
509	511	PHE	TYR	cnt	sc_sc	2.1543	7
510	511	LYS	TYR	cnt	mc_sc	1.0209	2
511	509	TYR	PHE	cnt	mc_sc	0.0569	2
511	475	TYR	ILE	cnt	mc_sc	0.3861	1
511	512	TYR	LYS	cnt	mc_sc	0.0026	1
512	513	LYS	TRP	cnt	mc_sc	0.0174	2
512	486	LYS	LEU	cnt	mc_sc	1.7049	2
512	514	LYS	THR	cnt	sc_sc	2.2566	6
512	484	LYS	ARG	cnt	mc_sc	1.2015	1
512	484	LYS	ARG	cnt	sc_sc	0.0077	1
513	551	TRP	LEU	cnt	sc_sc	0.7402	4
514	515	THR	VAL	cnt	mc_sc	1.5798	6
515	459	VAL	ASP	cnt	mc_sc	0.6713	4
515	516	VAL	THR	cnt	mc_sc	-2.0313	3
515	458	VAL	GLY	cnt	mc_sc	0.4607	2
515	519	VAL	ASP	cnt	sc_sc	0.9124	1
516	515	THR	VAL	cnt	mc_mc	0.6048	3
516	518	THR	GLU	cnt	mc_sc	2.1633	3
516	518	THR	GLU	cnt	sc_sc	2.8563	4
516	519	THR	ASP	cnt	sc_sc	-0.0111	3
517	519	VAL	ASP	cnt	mc_mc	0.3037	3
517	518	VAL	GLU	cnt	mc_sc	-0.5485	5
517	518	VAL	GLU	cnt	sc_sc	0.7045	6
518	520	GLU	GLY	cnt	mc_mc	0.9928	3
518	282	GLU	ARG	cnt	sc_sc	0.4075	2
519	518	ASP	GLU	cnt	mc_mc	0.21	1
519	516	ASP	THR	cnt	mc_sc	3.1962	6
520	517	GLY	VAL	cnt	mc_mc	1.5957	4
520	553	GLY	ILE	cnt	mc_sc	0.88	5
520	521	GLY	PRO	cnt	mc_mc	2.1755	3
520	529	GLY	LEU	cnt	mc_sc	0.1681	1
520	521	GLY	PRO	cnt	mc_sc	0.9467	2
521	525	PRO	ASP	cnt	mc_sc	1.2335	4
521	527	PRO	ARG	cnt	mc_sc	1.0203	4
521	528	PRO	CYS	cnt	mc_sc	0.4099	2
521	529	PRO	LEU	cnt	sc_sc	-6.9815	15
521	529	PRO	LEU	cnt	mc_sc	0.1164	3
521	553	PRO	ILE	cnt	sc_sc	1.986	7
521	525	PRO	ASP	cnt	sc_sc	0.3386	1
521	554	PRO	CYS	cnt	mc_sc	0.1058	1
522	525	THR	ASP	cnt	mc_sc	-0.6953	8
522	523	THR	LYS	cnt	mc_sc	-0.8794	6
522	525	THR	ASP	cnt	sc_sc	0.5782	8
522	523	THR	LYS	cnt	sc_sc	-2.6057	5
522	282	THR	ARG	cnt	mc_sc	0.1903	2
523	524	LYS	SER	cnt	mc_sc	0.6408	1
524	523	SER	LYS	cnt	mc_mc	1.1482	2
525	526	ASP	PRO	cnt	mc_mc	0.5349	2
526	527	PRO	ARG	cnt	mc_sc	0.0786	2
526	679	PRO	PHE	cnt	mc_sc	1.7628	6
526	679	PRO	PHE	cnt	sc_sc	-8.3664	16
526	525	PRO	ASP	cnt	sc_sc	0.002	1
527	526	ARG	PRO	cnt	mc_mc	0.9478	1
527	528	ARG	CYS	cnt	mc_sc	-2.0734	4
527	555	ARG	TYR	cnt	mc_sc	0.0135	2
527	525	ARG	ASP	cnt	mc_sc	1.6786	1
528	554	CYS	CYS	cnt	mc_sc	0.1698	2
528	529	CYS	LEU	cnt	mc_mc	0.7709	3
528	553	CYS	ILE	cnt	mc_mc	-2.9383	3
528	554	CYS	CYS	cnt	mc_mc	0.0669	3
528	638	CYS	TYR	cnt	sc_sc	0.1941	1
529	553	LEU	ILE	cnt	mc_sc	-0.1415	2
529	679	LEU	PHE	cnt	mc_sc	2.0087	3
529	531	LEU	ARG	cnt	sc_sc	-0.3309	3
529	553	LEU	ILE	cnt	sc_sc	-6.2579	12
530	677	THR	THR	cnt	mc_sc	0.3393	2
530	677	THR	THR	cnt	sc_sc	-1.1119	8
530	638	THR	TYR	cnt	mc_sc	1.9732	6
530	638	THR	TYR	cnt	sc_sc	-2.5968	3
530	679	THR	PHE	cnt	mc_sc	0.9379	7
530	679	THR	PHE	cnt	sc_sc	-3.0528	3
530	531	THR	ARG	cnt	mc_sc	-0.4776	8
530	639	THR	ILE	cnt	mc_sc	2.1016	3
531	551	ARG	LEU	cnt	mc_mc	0.5555	2
531	478	ARG	HIS	cnt	mc_sc	2.2012	3
531	532	ARG	TYR	cnt	mc_sc	0.3052	7
531	677	ARG	THR	cnt	mc_sc	0.0464	2
531	551	ARG	LEU	cnt	mc_sc	0.8198	3
531	551	ARG	LEU	cnt	sc_sc	0.6531	1
532	549	TYR	GLY	cnt	mc_mc	1.7956	2
532	549	TYR	GLY	cnt	mc_sc	1.112	2
532	533	TYR	TYR	cnt	mc_sc	0.3402	2
532	548	TYR	ILE	cnt	sc_sc	2.383	5
532	642	TYR	ILE	cnt	sc_sc	0.9583	6
532	550	TYR	PRO	cnt	mc_mc	0.8243	3
532	551	TYR	LEU	cnt	mc_mc	0.044	1
532	640	TYR	LEU	cnt	sc_sc	0.0145	1
533	476	TYR	TYR	cnt	mc_mc	1.9524	2
533	476	TYR	TYR	cnt	mc_sc	1.8722	2
533	551	TYR	LEU	cnt	sc_sc	1.6615	2
533	549	TYR	GLY	cnt	mc_sc	-1.4198	8
533	550	TYR	PRO	cnt	mc_sc	1.9592	2
533	534	TYR	SER	cnt	mc_sc	-2.1345	4
534	535	SER	SER	cnt	mc_mc	0.4248	2
534	536	SER	PHE	cnt	mc_sc	2.7463	4
534	547	SER	LEU	cnt	mc_sc	0.7881	2
534	548	SER	ILE	cnt	mc_sc	0.0661	1
535	536	SER	PHE	cnt	mc_sc	-5.2878	6
535	547	SER	LEU	cnt	sc_sc	0.0351	1
536	539	PHE	MET	cnt	mc_mc	0.1895	3
537	542	VAL	ASP	cnt	sc_sc	1.5218	7
537	472	VAL	PRO	cnt	mc_sc	0.5284	3
537	474	VAL	ASN	cnt	mc_sc	0.8966	5
538	539	ASN	MET	cnt	mc_sc	-1.8167	5
538	541	ASN	ARG	cnt	sc_sc	-4.091	3
538	542	ASN	ASP	cnt	sc_sc	3.2448	4
538	540	ASN	GLU	cnt	sc_sc	0.2193	1
540	538	GLU	ASN	cnt	mc_sc	0.0442	3
540	542	GLU	ASP	cnt	mc_mc	0.0637	2
541	540	ARG	GLU	cnt	mc_sc	-3.0196	6
541	540	ARG	GLU	cnt	mc_mc	1.1357	1
541	543	ARG	LEU	cnt	mc_mc	0.3949	2
541	542	ARG	ASP	cnt	mc_sc	0.8049	3
541	585	ARG	TRP	cnt	sc_sc	4.0955	9
541	583	ARG	ARG	cnt	mc_sc	0.602	2
542	544	ASP	ALA	cnt	mc_mc	0.7649	2
542	535	ASP	SER	cnt	sc_sc	1.015	6
542	585	ASP	TRP	cnt	mc_sc	0.0202	1
543	544	LEU	ALA	cnt	mc_sc	-3.328	7
543	540	LEU	GLU	cnt	mc_sc	-1.1014	3
544	546	ALA	GLY	cnt	mc_mc	0.2828	2
544	541	ALA	ARG	cnt	mc_sc	0.545	2
544	545	ALA	SER	cnt	mc_sc	0.2995	1
545	543	SER	LEU	cnt	mc_mc	-2.1448	3
545	542	SER	ASP	cnt	mc_sc	2.2734	3
545	584	SER	SER	cnt	mc_sc	-2.0075	6
545	584	SER	SER	cnt	sc_sc	2.1906	4
545	546	SER	GLY	cnt	mc_sc	0.4096	1
546	426	GLY	VAL	cnt	mc_mc	2.0014	3
546	543	GLY	LEU	cnt	mc_mc	-2.1272	2
547	426	LEU	VAL	cnt	mc_mc	1.4568	2
547	546	LEU	GLY	cnt	mc_mc	1.3066	2
547	548	LEU	ILE	cnt	mc_sc	1.7962	4
548	533	ILE	TYR	cnt	mc_sc	-0.8812	2
548	533	ILE	TYR	cnt	mc_mc	0.1049	1
549	550	GLY	PRO	cnt	mc_sc	0.6672	3
550	573	PRO	VAL	cnt	sc_sc	0.1127	3
550	450	PRO	GLY	cnt	mc_sc	-3.4967	7
550	531	PRO	ARG	cnt	mc_mc	1.685	1
551	550	LEU	PRO	cnt	mc_sc	0.054	2
551	532	LEU	TYR	cnt	mc_sc	0.0536	1
551	552	LEU	LEU	cnt	mc_sc	0.2025	1
552	638	LEU	TYR	cnt	sc_sc	-0.9781	11
552	554	LEU	CYS	cnt	sc_sc	0.1883	1
552	528	LEU	CYS	cnt	sc_sc	0.0105	1
553	554	ILE	CYS	cnt	mc_sc	-0.7749	7
553	455	ILE	GLY	cnt	mc_mc	0.5591	1
553	551	ILE	LEU	cnt	mc_sc	0.0991	1
553	519	ILE	ASP	cnt	mc_sc	0.2032	1
554	555	CYS	TYR	cnt	mc_sc	0.5245	3
555	556	TYR	LYS	cnt	mc_sc	-6.0007	7
555	456	TYR	GLU	cnt	mc_sc	1.1625	1
556	558	LYS	SER	cnt	sc_sc	2.5132	5
556	557	LYS	GLU	cnt	mc_sc	0.3576	4
559	560	VAL	ASP	cnt	mc_mc	0.0119	1
559	558	VAL	SER	cnt	mc_sc	0.0175	8
559	558	VAL	SER	cnt	sc_sc	0.0511	1
564	563	ASN	GLY	cnt	mc_sc	-0.2796	2
564	725	ASN	ASP	cnt	mc_sc	0.2232	4
564	565	ASN	GLN	cnt	mc_sc	1.5911	6
565	564	GLN	ASN	cnt	mc_mc	0.7117	1
565	567	GLN	MET	cnt	mc_mc	0.7878	3
565	362	GLN	ASP	cnt	sc_sc	1.2244	2
565	566	GLN	ILE	cnt	sc_sc	-4.5555	5
566	567	ILE	MET	cnt	mc_sc	-0.8464	7
566	565	ILE	GLN	cnt	mc_sc	-2.2231	6
567	564	MET	ASN	cnt	mc_sc	1.9586	5
569	571	ASP	ARG	cnt	mc_mc	0.0429	1
569	561	ASP	GLN	cnt	sc_sc	3.3581	6
569	562	ASP	ARG	cnt	mc_sc	0.0048	1
570	572	LYS	ASN	cnt	mc_mc	1.0518	4
570	638	LYS	TYR	cnt	sc_sc	-5.7574	15
570	572	LYS	ASN	cnt	mc_sc	0.0301	1
571	573	ARG	VAL	cnt	mc_mc	1.5622	3
571	568	ARG	SER	cnt	sc_sc	0.7515	5
571	445	ARG	GLU	cnt	sc_sc	-0.9333	4
571	572	ARG	ASN	cnt	mc_sc	0.0465	1
571	572	ARG	ASN	cnt	sc_sc	0.5303	1
572	637	ASN	TRP	cnt	mc_sc	2.1911	9
572	636	ASN	TYR	cnt	mc_sc	-2.2943	4
572	637	ASN	TRP	cnt	sc_sc	-2.8344	4
573	446	VAL	SER	cnt	sc_sc	1.0298	2
573	638	VAL	TYR	cnt	mc_sc	0.6501	2
573	571	VAL	ARG	cnt	mc_sc	0.0013	1
573	574	VAL	ILE	cnt	mc_sc	-4.0373	9
574	639	ILE	ILE	cnt	mc_sc	2.3566	7
574	575	ILE	LEU	cnt	mc_sc	1.1182	5
574	576	ILE	PHE	cnt	sc_sc	0.9098	4
574	618	ILE	ASN	cnt	sc_sc	0.3413	2
574	639	ILE	ILE	cnt	sc_sc	-2.9473	7
574	618	ILE	ASN	cnt	mc_sc	-3.3725	4
574	637	ILE	TRP	cnt	sc_sc	0.0242	2
575	640	LEU	LEU	cnt	mc_sc	0.5247	4
575	640	LEU	LEU	cnt	sc_sc	-1.0511	8
575	618	LEU	ASN	cnt	sc_sc	-2.5639	3
575	618	LEU	ASN	cnt	mc_sc	-1.307	4
575	640	LEU	LEU	cnt	mc_mc	-3.8418	3
576	575	PHE	LEU	cnt	mc_mc	0.027	1
576	577	PHE	SER	cnt	mc_sc	0.2516	4
576	617	PHE	ILE	cnt	mc_sc	0.7659	5
576	641	PHE	SER	cnt	sc_sc	0.0107	2
576	617	PHE	ILE	cnt	sc_sc	-4.5186	8
576	650	PHE	SER	cnt	sc_sc	0.0161	2
576	617	PHE	ILE	cnt	mc_mc	-1.6116	5
577	616	SER	SER	cnt	mc_sc	-0.8256	7
577	579	SER	PHE	cnt	sc_sc	1.8376	4
577	616	SER	SER	cnt	sc_sc	1.0133	4
577	642	SER	ILE	cnt	sc_sc	-2.6782	5
577	642	SER	ILE	cnt	mc_mc	0.4122	3
577	578	SER	VAL	cnt	mc_sc	0.0164	1
578	643	VAL	GLY	cnt	mc_mc	-0.0858	7
578	644	VAL	ALA	cnt	sc_sc	-1.1306	13
578	643	VAL	GLY	cnt	mc_sc	0.2371	7
578	644	VAL	ALA	cnt	mc_sc	-4.7429	9
578	642	VAL	ILE	cnt	mc_sc	1.8659	1
579	581	PHE	GLU	cnt	mc_mc	0.3447	3
579	425	PHE	LYS	cnt	sc_sc	2.2017	4
579	544	PHE	ALA	cnt	mc_sc	0.9049	2
579	616	PHE	SER	cnt	sc_sc	-1.8857	8
580	583	ASP	ARG	cnt	sc_sc	5.1635	11
580	613	ASP	ILE	cnt	mc_mc	0.0185	1
581	584	GLU	SER	cnt	sc_sc	-0.1793	5
581	584	GLU	SER	cnt	mc_sc	0.3951	2
581	612	GLU	ASN	cnt	mc_sc	1.4467	1
582	581	ASN	GLU	cnt	mc_mc	0.3718	1
582	583	ASN	ARG	cnt	mc_sc	2.313	6
582	580	ASN	ASP	cnt	sc_sc	-2.4743	4
582	583	ASN	ARG	cnt	sc_sc	0.119	1
583	580	ARG	ASP	cnt	mc_sc	1.3003	1
583	541	ARG	ARG	cnt	sc_sc	0.0091	1
584	583	SER	ARG	cnt	mc_mc	0.5033	2
585	586	TRP	TYR	cnt	mc_sc	0.3092	3
585	473	TRP	TYR	cnt	sc_sc	0.198	4
585	542	TRP	ASP	cnt	sc_sc	0.0457	1
585	586	TRP	TYR	cnt	sc_sc	1.6539	2
586	584	TYR	SER	cnt	mc_mc	-4.6699	5
586	424	TYR	LYS	cnt	mc_sc	1.7963	3
586	584	TYR	SER	cnt	sc_sc	0.9662	2
586	589	TYR	GLU	cnt	sc_sc	0.0032	1
587	590	LEU	ASN	cnt	mc_sc	0.0101	2
587	590	LEU	ASN	cnt	mc_mc	0.0241	1
587	584	LEU	SER	cnt	mc_sc	0.1428	1
587	588	LEU	THR	cnt	sc_sc	0.4298	5
588	587	THR	LEU	cnt	mc_mc	0.123	2
588	590	THR	ASN	cnt	mc_mc	0.9399	3
588	589	THR	GLU	cnt	mc_sc	0.2913	1
589	588	GLU	THR	cnt	mc_mc	0.5238	1
590	589	ASN	GLU	cnt	mc_mc	0.0606	1
590	592	ASN	GLN	cnt	mc_mc	0.002	1
590	593	ASN	ARG	cnt	mc_mc	1.2403	2
590	586	ASN	TYR	cnt	mc_sc	-1.3738	3
590	591	ASN	ILE	cnt	mc_sc	0.0689	1
591	590	ILE	ASN	cnt	mc_mc	0.7718	3
591	595	ILE	LEU	cnt	sc_sc	-1.4958	15
591	601	ILE	VAL	cnt	sc_sc	2.2861	5
591	587	ILE	LEU	cnt	mc_sc	-1.4553	4
591	592	ILE	GLN	cnt	mc_sc	-3.0956	6
592	588	GLN	THR	cnt	mc_sc	0.0147	1
593	591	ARG	ILE	cnt	mc_mc	-2.933	4
593	595	ARG	LEU	cnt	mc_mc	1.7078	3
593	594	ARG	PHE	cnt	sc_sc	-3.7489	16
593	590	ARG	ASN	cnt	mc_sc	1.4915	1
594	593	PHE	ARG	cnt	mc_mc	0.6041	1
594	590	PHE	ASN	cnt	sc_sc	1.1119	7
594	590	PHE	ASN	cnt	mc_sc	1.8728	2
595	591	LEU	ILE	cnt	mc_sc	2.2259	3
595	597	LEU	ASN	cnt	sc_sc	0.677	3
595	601	LEU	VAL	cnt	sc_sc	0.3987	2
595	596	LEU	PRO	cnt	mc_sc	-0.1105	2
595	416	LEU	PRO	cnt	mc_sc	0.1668	1
595	596	LEU	PRO	cnt	sc_sc	-0.5993	9
596	594	PRO	PHE	cnt	mc_sc	0.054	1
597	598	ASN	PRO	cnt	sc_sc	-1.2454	3
597	601	ASN	VAL	cnt	mc_sc	1.5668	4
597	598	ASN	PRO	cnt	mc_sc	0.5494	4
598	600	PRO	GLY	cnt	mc_sc	0.496	2
599	597	ALA	ASN	cnt	mc_sc	0.0737	2
599	601	ALA	VAL	cnt	mc_mc	0.876	3
600	599	GLY	ALA	cnt	mc_mc	0.9481	2
600	601	GLY	VAL	cnt	mc_mc	1.1096	3
601	602	VAL	GLN	cnt	mc_mc	1.7649	3
601	597	VAL	ASN	cnt	sc_sc	0.6978	1
601	602	VAL	GLN	cnt	mc_sc	-0.8443	7
602	417	GLN	GLN	cnt	sc_sc	1.7733	5
602	603	GLN	LEU	cnt	mc_sc	0.0453	1
603	602	LEU	GLN	cnt	mc_mc	0.6697	2
603	608	LEU	PHE	cnt	mc_sc	-1.2553	3
604	608	GLU	PHE	cnt	mc_sc	-4.2382	5
604	609	GLU	GLN	cnt	mc_sc	0.1922	1
604	603	GLU	LEU	cnt	mc_sc	-0.3836	3
604	605	GLU	ASP	cnt	mc_sc	0.0117	1
604	609	GLU	GLN	cnt	sc_sc	-6.4662	9
605	609	ASP	GLN	cnt	mc_sc	0.3353	16
605	607	ASP	GLU	cnt	mc_sc	0.7696	4
605	607	ASP	GLU	cnt	sc_sc	-2.2483	9
605	606	ASP	PRO	cnt	mc_sc	0.1573	2
606	607	PRO	GLU	cnt	mc_mc	1.2777	3
606	607	PRO	GLU	cnt	mc_sc	0.1847	3
606	609	PRO	GLN	cnt	mc_sc	-2.2084	6
607	609	GLU	GLN	cnt	mc_mc	0.7255	3
607	418	GLU	ARG	cnt	sc_sc	1.2278	6
607	608	GLU	PHE	cnt	sc_sc	0.0052	1
608	607	PHE	GLU	cnt	mc_mc	0.786	1
608	610	PHE	ALA	cnt	mc_mc	0.0579	1
608	611	PHE	SER	cnt	mc_sc	-1.5181	8
608	612	PHE	ASN	cnt	mc_sc	1.0524	3
608	417	PHE	GLN	cnt	mc_sc	0.4421	3
608	609	PHE	GLN	cnt	mc_sc	2.2211	3
608	605	PHE	ASP	cnt	sc_sc	2.0675	3
608	612	PHE	ASN	cnt	sc_sc	1.8536	6
608	605	PHE	ASP	cnt	mc_sc	1.8097	3
609	582	GLN	ASN	cnt	mc_sc	3.141	6
610	613	ALA	ILE	cnt	mc_sc	-4.9629	16
610	609	ALA	GLN	cnt	mc_mc	0.4226	1
610	612	ALA	ASN	cnt	mc_mc	0.9348	2
610	613	ALA	ILE	cnt	sc_sc	1.592	4
611	608	SER	PHE	cnt	mc_mc	0.2549	4
611	612	SER	ASN	cnt	mc_sc	0.1762	2
611	410	SER	GLN	cnt	mc_sc	0.0476	1
612	423	ASN	TYR	cnt	mc_sc	-0.0241	4
612	614	ASN	MET	cnt	mc_sc	2.3398	3
612	613	ASN	ILE	cnt	mc_sc	0.6008	3
612	423	ASN	TYR	cnt	sc_sc	0.4809	4
612	582	ASN	ASN	cnt	sc_sc	1.5511	3
612	609	ASN	GLN	cnt	mc_sc	0.3982	1
613	614	ILE	MET	cnt	mc_mc	-0.2929	3
613	580	ILE	ASP	cnt	sc_sc	-2.435	4
613	609	ILE	GLN	cnt	mc_sc	-0.0425	2
613	615	ILE	HIS	cnt	sc_sc	-2.1094	4
614	615	MET	HIS	cnt	mc_sc	0.6669	4
614	621	MET	VAL	cnt	sc_sc	0.0197	1
614	421	MET	ARG	cnt	mc_sc	0.0172	1
615	617	HIS	ILE	cnt	mc_sc	1.8121	2
615	703	HIS	THR	cnt	sc_sc	-1.3155	12
615	577	HIS	SER	cnt	mc_mc	0.1493	1
615	703	HIS	THR	cnt	mc_sc	2.2917	4
616	619	SER	GLY	cnt	mc_mc	-3.603	11
616	615	SER	HIS	cnt	mc_mc	1.2304	2
616	618	SER	ASN	cnt	mc_sc	1.1367	2
616	620	SER	TYR	cnt	mc_mc	3.0545	4
616	619	SER	GLY	cnt	mc_sc	-5.0779	8
617	616	ILE	SER	cnt	mc_mc	1.0156	1
617	706	ILE	LEU	cnt	sc_sc	-2.9197	10
617	616	ILE	SER	cnt	mc_sc	0.7584	7
617	704	ILE	ALA	cnt	sc_sc	0.9743	8
617	704	ILE	ALA	cnt	mc_sc	-3.7063	4
618	575	ASN	LEU	cnt	mc_mc	1.9658	4
618	619	ASN	GLY	cnt	mc_mc	2.1336	4
618	625	ASN	LEU	cnt	sc_sc	0.2577	2
619	620	GLY	TYR	cnt	mc_sc	-1.8553	6
620	621	TYR	VAL	cnt	mc_sc	-1.6556	4
620	621	TYR	VAL	cnt	mc_mc	2.8038	4
620	624	TYR	SER	cnt	sc_sc	1.6415	7
620	625	TYR	LEU	cnt	sc_sc	0.3062	16
620	444	TYR	HIS	cnt	sc_sc	-4.3437	3
620	444	TYR	HIS	cnt	mc_sc	-0.0037	2
621	703	VAL	THR	cnt	sc_sc	-3.8025	7
621	622	VAL	PHE	cnt	sc_sc	0.8971	6
621	615	VAL	HIS	cnt	mc_mc	0.1793	1
621	703	VAL	THR	cnt	mc_sc	-2.4013	3
621	395	VAL	TYR	cnt	mc_sc	0.0026	1
621	615	VAL	HIS	cnt	mc_sc	0.3642	1
622	703	PHE	THR	cnt	mc_sc	0.0567	7
622	703	PHE	THR	cnt	sc_sc	0.4342	4
622	704	PHE	ALA	cnt	mc_mc	1.9056	2
622	705	PHE	LEU	cnt	mc_sc	3.2009	2
622	623	PHE	ASP	cnt	mc_sc	1.933	5
622	623	PHE	ASP	cnt	sc_sc	0.2421	1
623	621	ASP	VAL	cnt	mc_mc	-2.7411	5
623	706	ASP	LEU	cnt	mc_sc	2.217	3
623	707	ASP	LYS	cnt	sc_sc	1.4773	3
624	707	SER	LYS	cnt	mc_sc	1.0472	14
624	626	SER	GLN	cnt	mc_mc	1.1863	3
624	625	SER	LEU	cnt	mc_sc	-5.2637	9
625	627	LEU	LEU	cnt	sc_sc	1.3814	5
625	706	LEU	LEU	cnt	sc_sc	0.8399	4
626	707	GLN	LYS	cnt	mc_sc	0.8488	13
626	625	GLN	LEU	cnt	mc_mc	0.1041	1
626	627	GLN	LEU	cnt	mc_sc	0.5019	3
626	707	GLN	LYS	cnt	mc_mc	-1.464	6
626	708	GLN	VAL	cnt	mc_mc	-2.4671	4
626	707	GLN	LYS	cnt	sc_sc	1.4238	13
626	625	GLN	LEU	cnt	mc_sc	-3.9312	6
627	629	LEU	VAL	cnt	sc_sc	0.1283	3
627	637	LEU	TRP	cnt	sc_sc	-2.429	7
627	708	LEU	VAL	cnt	mc_sc	0.0103	1
627	708	LEU	VAL	cnt	sc_sc	1.9414	3
627	628	LEU	SER	cnt	mc_sc	0.8398	2
627	707	LEU	LYS	cnt	mc_sc	0.0067	1
628	709	SER	SER	cnt	mc_sc	-0.7944	4
629	630	VAL	CYS	cnt	mc_mc	0.0117	1
629	711	VAL	CYS	cnt	mc_sc	2.4316	2
629	630	VAL	CYS	cnt	mc_sc	1.4319	3
629	633	VAL	GLU	cnt	sc_sc	1.882	5
629	684	VAL	ASN	cnt	sc_sc	-2.0774	7
629	628	VAL	SER	cnt	mc_sc	0.0027	1
629	637	VAL	TRP	cnt	sc_sc	2.0191	6
629	708	VAL	VAL	cnt	sc_sc	3.6688	8
629	633	VAL	GLU	cnt	mc_sc	0.0325	1
630	633	CYS	GLU	cnt	mc_sc	3.048	12
630	710	CYS	SER	cnt	mc_mc	0.0149	1
630	711	CYS	CYS	cnt	mc_mc	1.2973	2
631	632	LEU	HIS	cnt	mc_sc	-0.4446	9
631	632	LEU	HIS	cnt	sc_sc	-1.5269	9
632	684	HIS	ASN	cnt	mc_mc	3.3958	4
632	685	HIS	PRO	cnt	mc_mc	1.3587	4
632	631	HIS	LEU	cnt	mc_mc	0.3326	1
633	634	GLU	VAL	cnt	mc_mc	-1.5181	2
634	683	VAL	GLU	cnt	mc_sc	0.2114	2
634	632	VAL	HIS	cnt	mc_sc	0.1627	3
634	683	VAL	GLU	cnt	mc_mc	1.6044	1
634	684	VAL	ASN	cnt	mc_mc	0.2807	1
634	635	VAL	ALA	cnt	mc_sc	0.0068	1
634	683	VAL	GLU	cnt	sc_sc	0.3717	1
635	636	ALA	TYR	cnt	mc_sc	2.1807	4
635	684	ALA	ASN	cnt	sc_sc	0.0608	1
635	682	ALA	MET	cnt	mc_sc	0.6191	2
636	681	TYR	SER	cnt	mc_sc	0.1807	1
636	638	TYR	TYR	cnt	sc_sc	-0.4643	8
636	681	TYR	SER	cnt	sc_sc	0.3531	2
636	681	TYR	SER	cnt	mc_mc	0.0759	1
637	636	TRP	TYR	cnt	mc_mc	0.0216	1
637	638	TRP	TYR	cnt	mc_sc	0.0181	2
637	639	TRP	ILE	cnt	mc_sc	2.0179	6
637	639	TRP	ILE	cnt	sc_sc	1.5281	5
637	652	TRP	PHE	cnt	sc_sc	-0.0464	10
637	682	TRP	MET	cnt	sc_sc	3.2141	9
637	572	TRP	ASN	cnt	mc_mc	0.2653	1
638	639	TYR	ILE	cnt	mc_sc	0.7657	7
638	572	TYR	ASN	cnt	mc_sc	1.3354	4
638	679	TYR	PHE	cnt	sc_sc	2.5044	4
638	679	TYR	PHE	cnt	mc_sc	1.5468	3
[truncated: 9,689 more rows]

## Sheet: Centrality measures
AA_position	Residue	Degree	Betweenness	Closeness	Burts_constraint	Page_Rank	Authority_Score	Kcore
1	ALA	3	5.14724e-07	0.0967461	0.527531	0.000459082	0.00155995	3
2	THR	5	0.000440828	0.105201	0.395182	0.00068702	0.00485481	4
3	ARG	5	0.00168319	0.105442	0.309348	0.000687606	0.00368697	4
4	ARG	3	0.000139551	0.104969	0.51	0.000442651	0.00598976	3
5	TYR	6	0.0294792	0.113578	0.275498	0.000757804	0.0176453	4
6	TYR	6	0.00294544	0.104362	0.265554	0.000807146	0.0123873	4
7	LEU	8	0.0103126	0.115715	0.225146	0.000858561	0.0742596	4
8	GLY	5	0.000177773	0.10674	0.300482	0.000584337	0.0411132	4
9	ALA	10	0.00467656	0.107229	0.179909	0.00107654	0.0816755	4
10	VAL	7	0.00200768	0.101614	0.239194	0.000836928	0.0435397	4
11	GLU	8	0.00128766	0.100664	0.233269	0.000910921	0.0525884	4
12	LEU	7	0.00216859	0.0975806	0.263617	0.000878835	0.0348034	4
13	SER	5	0.00207519	0.0969992	0.316542	0.000672341	0.0184132	4
14	TRP	7	0.0101072	0.104191	0.22021	0.000890138	0.0112814	4
15	ASP	4	0.00126287	0.0982557	0.37376	0.000558564	0.00482763	4
16	TYR	7	0.00682072	0.105267	0.231813	0.000843997	0.0131074	4
17	MET	6	0.00940399	0.0988889	0.220758	0.000804659	0.00593907	4
18	GLN	4	0.0110884	0.092362	0.307726	0.000639042	0.00113652	3
19	SER	4	0.00139575	0.0896274	0.440087	0.000662783	0.000541019	3
20	ASP	6	0.0221663	0.0977735	0.29038	0.000888954	0.00270966	3
21	LEU	4	0.00124083	0.089232	0.456146	0.000676519	0.000460476	3
22	GLY	3	0.0101477	0.0891903	0.435957	0.000538065	0.000391926	3
23	GLU	5	0.00875338	0.0820983	0.333344	0.000918202	6.11465e-05	3
24	LEU	4	0.00281763	0.0759083	0.389444	0.000835996	9.90561e-06	2
25	PRO	2	0.000661999	0.0705677	0.5	0.000512709	1.25509e-06	2
26	VAL	2	1.12303e-06	0.0662104	0.5	0.000524199	4.42176e-07	2
27	ASP	3	0.000835006	0.07089	0.468642	0.000684785	2.39048e-06	2
28	ALA	3	5.61517e-07	0.07089	0.598549	0.000649614	3.41415e-06	2
29	ARG	5	0.00320201	0.076277	0.407133	0.000974513	1.58523e-05	2
30	PHE	5	0.000945159	0.0782624	0.377644	0.000884792	5.38397e-05	3
31	PRO	3	2.04018e-06	0.0762552	0.537778	0.0005638	3.26066e-05	3
32	PRO	5	0.0013531	0.0824838	0.3302	0.000853032	0.000153843	3
33	ARG	6	0.0095153	0.0847888	0.257083	0.00103056	0.00018044	3
34	VAL	3	0.000521853	0.0781891	0.570216	0.000589057	2.85306e-05	3
35	PRO	4	0.000532729	0.0783727	0.532118	0.000755172	3.69637e-05	3
36	LYS	4	0.000982255	0.074631	0.398438	0.000801461	1.7821e-05	3
37	SER	2	1.37705e-06	0.0694661	0.5	0.000475583	3.4719e-06	2
38	PHE	3	0.00081469	0.0746269	0.333333	0.000681165	1.08036e-05	2
39	PRO	2	9.35862e-07	0.0719483	0.5	0.00048724	7.63865e-06	2
40	PHE	6	0.00527241	0.0806208	0.263117	0.00112722	7.7961e-05	3
41	ASN	3	0.00120726	0.0775036	0.435957	0.000642241	5.21742e-05	2
42	THR	4	0.00481402	0.0821235	0.418403	0.000767995	0.000344558	3
43	SER	3	0.0030097	0.0882645	0.610623	0.000554227	0.00135531	3
44	VAL	3	0.0030097	0.0882645	0.610623	0.000554227	0.00135531	3
45	VAL	7	0.00979839	0.0965083	0.24949	0.00100241	0.00947414	4
46	TYR	8	0.0056993	0.0970838	0.220973	0.00115222	0.0140985	4
47	LYS	8	0.0060793	0.0982557	0.252485	0.00105948	0.0267795	4
48	LYS	9	0.00653929	0.104085	0.208304	0.00102321	0.0666546	4
49	THR	10	0.00243303	0.103915	0.204591	0.00107295	0.0893249	4
50	LEU	8	0.00775905	0.110853	0.206743	0.000844477	0.0903797	4
51	PHE	12	0.0175269	0.117943	0.151468	0.00118129	0.154768	4
52	VAL	9	0.0075622	0.110788	0.195317	0.000994606	0.070669	4
53	GLU	4	0.00221859	0.102511	0.32781	0.000551745	0.0129189	4
54	PHE	7	0.00303699	0.100694	0.209611	0.000951736	0.0192485	4
55	THR	2	6.55103e-07	0.0906498	0.5	0.00037549	0.00186906	2
56	ASP	5	0.00154416	0.09956	0.296725	0.000740792	0.00932309	3
57	HIS	3	0.000458629	0.0978524	0.408285	0.000478838	0.00635723	3
58	LEU	5	0.00117722	0.0933762	0.2	0.000807527	0.00608664	3
59	PHE	2	6.32704e-06	0.0861791	0.5	0.000398648	0.00119583	2
60	ASN	3	0.00053637	0.0924195	0.333333	0.00052621	0.00377253	2
61	ILE	4	0.000687301	0.0944598	0.361961	0.000606782	0.0106587	3
62	ALA	3	0.00161785	0.0934154	0.429847	0.00048378	0.00576158	3
63	LYS	3	0.00190688	0.0938621	0.333333	0.000479461	0.00204001	3
64	PRO	5	0.00179751	0.101421	0.2401	0.000683067	0.00511847	4
65	ARG	5	0.00213894	0.101405	0.277044	0.000680123	0.00420677	4
66	PRO	4	0.000332365	0.101831	0.416536	0.000534286	0.00386533	4
67	PRO	6	0.00165926	0.104509	0.298737	0.000746358	0.00643	4
68	TRP	10	0.0109952	0.109705	0.187293	0.00117256	0.0087766	4
69	MET	8	0.00296782	0.108669	0.224209	0.000950477	0.0124549	4
70	GLY	4	0.000353286	0.101916	0.336262	0.000542166	0.00635054	4
71	LEU	9	0.0122529	0.110367	0.158538	0.00102875	0.0305777	4
72	LEU	6	0.00227427	0.11283	0.250654	0.00072311	0.0168802	4
73	GLY	6	0.00547002	0.114465	0.233893	0.000675255	0.0504824	4
74	PRO	7	0.00748493	0.117611	0.227384	0.000761144	0.0647363	4
75	THR	6	0.00910751	0.115425	0.266695	0.000722571	0.0184554	4
76	ILE	8	0.012761	0.12027	0.196921	0.000911298	0.039615	4
77	GLN	5	0.0228682	0.117167	0.272052	0.000620474	0.0130394	4
78	ALA	6	0.00562193	0.116401	0.239267	0.000736134	0.0112767	4
79	GLU	9	0.00709556	0.111009	0.1879	0.00111656	0.00593339	4
80	VAL	7	0.00311793	0.110121	0.26411	0.000890855	0.00493296	4
81	TYR	4	0.000298492	0.107023	0.381059	0.000548085	0.00437004	4
82	ASP	6	0.000974249	0.106886	0.296281	0.000798494	0.00431943	4
83	THR	6	0.0019629	0.111111	0.278292	0.000771215	0.013961	4
84	VAL	7	0.00673959	0.116696	0.190998	0.000868029	0.0164987	4
85	VAL	5	0.00225259	0.110513	0.295448	0.000639263	0.0193507	4
86	ILE	8	0.0328708	0.115435	0.21262	0.000892084	0.0550972	4
87	THR	7	0.0103128	0.110908	0.257919	0.000793309	0.0431196	4
88	LEU	10	0.00750452	0.113088	0.176482	0.00108293	0.0753558	4
89	LYS	9	0.0067247	0.108369	0.189804	0.00109428	0.0370033	4
90	ASN	10	0.00426239	0.105684	0.204648	0.00114438	0.0549973	4
91	MET	4	0.00190535	0.100218	0.279727	0.000541195	0.0215114	3
92	ALA	7	0.000818028	0.102221	0.256518	0.000788169	0.0544929	4
93	SER	6	0.00289054	0.102111	0.244106	0.000707642	0.0415696	4
94	HIS	7	0.00467543	0.109543	0.232859	0.000763372	0.106635	4
95	PRO	6	0.00335167	0.105751	0.264785	0.000706655	0.0456883	4
96	VAL	7	0.00167496	0.113588	0.243755	0.000728633	0.136116	4
97	SER	9	0.00801567	0.117975	0.185209	0.000925139	0.132929	4
98	LEU	10	0.0146654	0.121231	0.161282	0.00100029	0.138013	4
99	HIS	8	0.0156826	0.126745	0.187111	0.000819163	0.138556	4
100	ALA	8	0.0164479	0.125564	0.218286	0.000842384	0.0859457	4
101	VAL	6	0.0164492	0.129386	0.269262	0.0006377	0.102125	4
102	GLY	3	0.000213809	0.119559	0.466628	0.000404715	0.0220499	3
103	VAL	8	0.0101888	0.12268	0.185204	0.000923688	0.0439974	4
104	SER	4	0.000174885	0.114612	0.328008	0.000509752	0.0266508	4
105	TYR	10	0.0356646	0.125246	0.156916	0.00108448	0.0906683	4
106	TRP	6	0.0148167	0.118656	0.212843	0.000785922	0.0316971	4
107	LYS	9	0.0347685	0.120618	0.167992	0.000994576	0.0793906	4
108	ALA	2	1.42269e-05	0.108211	0.5	0.000322058	0.0115006	2
109	SER	8	0.00461825	0.11729	0.184129	0.000926523	0.0631211	4
110	GLU	8	0.0041633	0.120749	0.218473	0.000885828	0.105885	4
111	GLY	6	0.00296468	0.116553	0.236776	0.000693788	0.0736186	4
112	ALA	5	0.00190296	0.113879	0.272878	0.000693048	0.0481738	4
113	GLU	1	0	0.102244	1	0.000230094	0.00584305	1
114	TYR	9	0.0116767	0.121375	0.188055	0.00100041	0.170202	4
115	ASP	2	0.000598757	0.111296	0.5	0.000315103	0.0230489	2
116	ASP	6	0.0102421	0.115305	0.249167	0.000718261	0.044176	4
117	GLN	6	0.00705407	0.109958	0.233086	0.000764788	0.0198278	4
118	THR	5	0.001026	0.107393	0.351289	0.00063807	0.0143074	4
119	SER	4	1.54985e-05	0.102377	0.498352	0.00053629	0.00821352	4
120	GLN	4	1.66224e-05	0.102362	0.498352	0.000535571	0.00766783	4
121	ARG	5	0.0191207	0.104895	0.350671	0.00063294	0.0092627	4
122	GLU	9	0.031676	0.112782	0.251456	0.00105825	0.0249882	4
123	LYS	8	0.00665571	0.108211	0.304389	0.000958007	0.020754	4
124	GLU	6	0.0102743	0.107186	0.319246	0.000719196	0.0208664	4
125	ASP	6	0.00152254	0.10914	0.265439	0.000710696	0.0272252	4
126	ASP	8	0.0061432	0.113453	0.213358	0.000925215	0.0416266	4
127	LYS	6	0.0132602	0.111968	0.240424	0.000696005	0.0481794	4
128	VAL	5	0.00423513	0.102779	0.269911	0.000633938	0.0183472	4
129	PHE	5	0.000179484	0.0991607	0.398089	0.000634801	0.0190181	4
130	PRO	5	0.000110379	0.0971545	0.346839	0.00062461	0.0224825	4
131	GLY	3	2.78887e-06	0.0964735	0.5025	0.00043285	0.0111504	3
132	GLY	5	0.000390061	0.0991386	0.383778	0.000654058	0.0152821	4
133	SER	4	0.00037417	0.102795	0.371327	0.000527587	0.0216513	3
134	HIS	5	0.00229909	0.106655	0.279461	0.000610862	0.0230976	4
135	THR	6	0.0479395	0.10948	0.281294	0.000718277	0.0263835	4
136	TYR	9	0.00979231	0.116087	0.179132	0.00099558	0.0643083	4
137	VAL	4	0.00354554	0.113859	0.312378	0.000518756	0.0249589	4
138	TRP	10	0.0131163	0.121751	0.152375	0.00111285	0.0700799	4
139	GLN	4	0.000311643	0.111334	0.339184	0.000529704	0.0149804	4
140	VAL	7	0.0104608	0.114484	0.172752	0.000866841	0.0128159	4
141	LEU	6	0.0157338	0.119026	0.28571	0.000764906	0.0149497	4
142	LYS	4	2.23473e-05	0.113636	0.476267	0.000551235	0.00738608	4
143	GLU	4	0.00089466	0.11785	0.307726	0.000534107	0.0153625	4
144	ASN	5	0.000711357	0.118741	0.332917	0.000641527	0.0173036	4
145	GLY	6	0.00898746	0.121574	0.275023	0.00076264	0.0132796	4
146	PRO	4	0.00089583	0.114839	0.295139	0.000543251	0.00643295	4
147	MET	6	0.0010328	0.113675	0.270583	0.000782368	0.012641	4
148	ALA	3	2.74868e-05	0.107057	0.471662	0.000444075	0.00354635	3
149	SER	3	6.14049e-05	0.110477	0.40747	0.000432488	0.00649724	3
150	ASP	7	0.00998123	0.11691	0.256681	0.000909733	0.0116203	4
151	PRO	3	0.000277082	0.107609	0.39341	0.000457455	0.00242151	3
152	LEU	3	3.96271e-06	0.102708	0.496096	0.000456086	0.00174452	3
153	CYS	4	0.000373356	0.106468	0.36639	0.000584544	0.00336709	3
154	LEU	6	0.0087475	0.122354	0.273523	0.000717197	0.0221396	4
155	THR	8	0.017304	0.1273	0.228314	0.000866995	0.043347	4
156	TYR	9	0.0131033	0.127216	0.192177	0.000962465	0.0680108	4
157	SER	9	0.0293797	0.12823	0.202808	0.000929464	0.0934269	4
158	TYR	11	0.0128744	0.123875	0.163688	0.00110241	0.125478	4
159	LEU	7	0.00444932	0.120694	0.212915	0.000708708	0.132382	4
160	SER	9	0.00956297	0.118309	0.208314	0.000881282	0.18891	4
161	HIS	8	0.0266682	0.124731	0.180738	0.000804267	0.215223	4
162	VAL	7	0.0110937	0.118288	0.26002	0.00072235	0.156227	4
163	ASP	7	0.00396405	0.119186	0.271549	0.000702912	0.256009	4
164	LEU	9	0.0173668	0.125659	0.188051	0.000859999	0.420463	4
165	VAL	9	0.00510165	0.120173	0.227007	0.000879102	0.365079	4
166	LYS	7	0.00864901	0.114977	0.246879	0.000722224	0.235636	4
167	ASP	12	0.0173321	0.119914	0.168474	0.00115176	0.310669	4
168	LEU	9	0.0164054	0.123212	0.179203	0.000895802	0.215357	4
169	ASN	8	0.00728722	0.114888	0.187305	0.000879736	0.154551	4
170	SER	9	0.0136134	0.112858	0.203638	0.000935433	0.145203	4
171	GLY	6	0.00125843	0.112982	0.278452	0.000633475	0.106275	4
172	LEU	9	0.00335144	0.11691	0.207662	0.000885693	0.181165	4
173	ILE	8	0.00700668	0.119742	0.226557	0.000825424	0.103962	4
174	GLY	4	0.000711918	0.116675	0.384083	0.000468607	0.0452839	4
175	ALA	3	0.000211018	0.111083	0.487847	0.000413906	0.00909083	3
176	LEU	6	0.00904891	0.123394	0.238276	0.000669518	0.0442594	4
177	LEU	9	0.028645	0.124825	0.20815	0.000996243	0.0339066	4
178	VAL	6	0.00262073	0.117177	0.280513	0.000736467	0.0175556	4
179	CYS	7	0.00150685	0.110541	0.267961	0.000898459	0.00603877	4
180	ARG	9	0.00790843	0.112062	0.182366	0.00116997	0.0049771	4
181	GLU	5	0.00132373	0.105684	0.291751	0.000698138	0.00221581	4
182	GLY	2	1.3363e-06	0.0961677	0.5	0.000354284	0.000343942	2
183	SER	7	0.00613374	0.108018	0.236531	0.000915486	0.00208117	4
184	LEU	5	0.00154102	0.103907	0.282519	0.000691804	0.00155081	4
185	ALA	5	0.000550875	0.0997982	0.288751	0.000725445	0.000619863	4
186	LYS	7	0.00257952	0.102677	0.324106	0.00093869	0.000717295	4
187	GLU	6	0.0039668	0.107143	0.293608	0.000802313	0.0011442	4
188	LYS	4	0.000267681	0.09997	0.399118	0.000577369	0.000464499	4
189	THR	5	0.000334685	0.0987718	0.382697	0.000704952	0.000417317	4
190	GLN	5	0.00245204	0.102041	0.300376	0.000700092	0.000494773	4
191	THR	5	0.00104951	0.10201	0.335087	0.000686547	0.000692014	4
192	LEU	5	0.00256252	0.105852	0.328854	0.000668313	0.00185307	4
193	HIS	5	0.00539148	0.107324	0.26396	0.000670575	0.00149606	4
194	LYS	6	0.0196781	0.113636	0.2357	0.000745709	0.00506119	4
195	PHE	9	0.0182133	0.115655	0.187786	0.0010659	0.00753383	4
196	ILE	6	0.0107971	0.116777	0.246508	0.000708305	0.00938061	4
197	LEU	7	0.0239006	0.120716	0.208644	0.000775047	0.017209	4
198	LEU	6	0.00397994	0.115395	0.219287	0.000687447	0.0181097	4
199	PHE	8	0.0153986	0.122365	0.187884	0.000842959	0.0376309	4
200	ALA	6	0.00633438	0.118698	0.232753	0.000662917	0.042579	4
201	VAL	8	0.00649731	0.117074	0.189809	0.000894729	0.0616352	4
202	PHE	5	0.00525454	0.11179	0.225069	0.00060596	0.0371156	4
203	ASP	6	0.00409021	0.110641	0.261307	0.000763662	0.0391448	4
204	GLU	7	0.003011	0.102268	0.209703	0.000884491	0.0312115	4
205	GLY	3	1.13112e-05	0.100406	0.51803	0.000442946	0.012695	3
206	LYS	4	0.000362654	0.105102	0.413828	0.000541564	0.0343095	3
207	SER	5	0.0047075	0.107757	0.25189	0.000600762	0.0764786	4
208	TRP	9	0.0135238	0.104045	0.181542	0.00109998	0.0608389	4
209	HIS	4	0.00518947	0.0950787	0.348428	0.000741744	0.00974468	3
210	SER	2	0.00220225	0.0868688	0.5	0.00052595	0.00119993	2
211	GLU	2	0.000725291	0.0799689	0.5	0.000602479	0.0001483	2
212	THR	2	5.18307e-05	0.0775306	0.5	0.00062747	2.27508e-05	2
213	LYS	2	0.000823543	0.0799593	0.5	0.000609744	3.92719e-05	2
214	ASN	2	0.00228202	0.0868632	0.5	0.000543043	0.000301032	2
222	ALA	1	0	0.0753216	1	0.000363926	5.48616e-05	1
223	ALA	2	0.00149813	0.0814521	0.5	0.000592119	0.000452313	1
224	SER	4	0.00299625	0.0886572	0.389323	0.000802382	0.0036743	3
225	ALA	3	5.72437e-05	0.0895372	0.512539	0.000526899	0.00546804	3
226	ARG	6	0.00408628	0.0972111	0.329711	0.00092857	0.0146282	3
227	ALA	2	0	0.0902698	0.707031	0.000406325	0.00200629	2
228	TRP	4	0.00438	0.0950719	0.344727	0.000807656	0.00244262	2
229	PRO	2	0.00417554	0.102417	0.5	0.000398766	0.00373273	2
230	LYS	5	0.00738363	0.11353	0.243801	0.000675667	0.0283323	4
231	MET	6	0.00412877	0.110798	0.233743	0.000710013	0.0280296	4
232	HIS	11	0.0177365	0.116299	0.1604	0.00117449	0.0575263	4
233	THR	8	0.00727159	0.114819	0.21257	0.000861688	0.0333771	4
234	VAL	8	0.00658272	0.112801	0.211156	0.000875768	0.0236588	4
235	ASN	5	0.00232064	0.108953	0.264991	0.000600529	0.0113501	4
236	GLY	6	0.00620743	0.108891	0.258268	0.000700639	0.0158071	4
237	TYR	11	0.00962674	0.10686	0.162539	0.00124268	0.0183212	4
238	VAL	8	0.014183	0.109949	0.216236	0.000894851	0.02386	4
239	ASN	4	0.000103949	0.103272	0.398477	0.000506722	0.00865287	4
240	ARG	8	0.0221997	0.105642	0.223001	0.000943954	0.0102776	4
241	SER	7	0.0104219	0.104346	0.242054	0.000852633	0.00953264	4
242	LEU	6	0.00574114	0.108246	0.23314	0.000715425	0.00883272	4
243	PRO	5	0.000549028	0.104191	0.344083	0.000636737	0.00538817	4
244	GLY	3	0.000279408	0.102487	0.405556	0.000429467	0.00206298	3
245	LEU	6	0.00555817	0.109113	0.26357	0.000771384	0.00284372	3
246	ILE	3	0.00165239	0.1056	0.477184	0.000433355	0.00148519	3
247	GLY	4	0.00158141	0.0949367	0.387314	0.000606078	0.000524377	3
248	CYS	6	0.00361135	0.100907	0.236969	0.000828439	0.000734985	3
249	HIS	6	0.0013056	0.0977521	0.240688	0.000870742	0.000543602	3
250	ARG	2	4.08495e-05	0.0946876	0.5	0.000366005	0.000139474	2
251	LYS	4	0.00241903	0.1018	0.295139	0.000581951	0.000399526	3
252	SER	6	0.00362974	0.107505	0.248686	0.000776067	0.00152058	4
253	VAL	6	0.00117029	0.107766	0.312548	0.000736116	0.003156	4
254	TYR	4	6.26175e-06	0.107635	0.463152	0.00051083	0.0030292	4
255	TRP	9	0.0176768	0.118719	0.208752	0.00100298	0.0109134	4
256	HIS	8	0.0262306	0.122331	0.215582	0.000880702	0.0203037	4
257	VAL	6	0.00708548	0.123076	0.233614	0.000667818	0.0290474	4
258	ILE	6	0.00981188	0.125094	0.229419	0.000646297	0.0741434	4
259	GLY	6	0.00707737	0.126193	0.27769	0.000635505	0.107896	4
260	MET	8	0.0166852	0.124105	0.191964	0.000843451	0.128771	4
261	GLY	4	5.73619e-05	0.11422	0.365476	0.000479973	0.0698373	4
262	THR	7	0.0021465	0.11941	0.223202	0.000739838	0.196061	4
263	THR	6	0.00178302	0.120184	0.245439	0.000657732	0.189316	4
264	PRO	6	0.0270736	0.124942	0.243269	0.000630555	0.303229	4
265	GLU	7	0.0195881	0.11986	0.22696	0.000777328	0.105156	4
266	VAL	7	0.0142803	0.123749	0.21559	0.000740649	0.10975	4
267	HIS	8	0.00376678	0.118016	0.223885	0.00083542	0.0553978	4
268	SER	6	0.000765589	0.116696	0.320587	0.000653703	0.0335638	4
269	ILE	10	0.0153101	0.121795	0.192062	0.00102905	0.0396125	4
270	PHE	9	0.0298147	0.118121	0.168644	0.000986703	0.0176185	4
271	LEU	8	0.0168643	0.113782	0.221092	0.000924948	0.00801911	4
272	GLU	4	0.0355281	0.106112	0.278482	0.000520332	0.00294904	4
273	GLY	3	0	0.102851	0.512008	0.000415558	0.00217116	3
274	HIS	7	0.00259745	0.106988	0.232342	0.000857761	0.00379295	4
275	THR	3	0.00146971	0.109705	0.40747	0.000410808	0.00222417	3
276	PHE	10	0.0269012	0.120727	0.159971	0.0010848	0.0117817	4
277	LEU	7	0.00523375	0.116624	0.228112	0.000805811	0.00558823	4
278	VAL	6	0.0053852	0.116869	0.292763	0.00071949	0.00537287	4
279	ARG	4	0.00614946	0.117085	0.374167	0.000514937	0.00506894	4
280	ASN	6	0.00140703	0.113232	0.373055	0.000744628	0.00321863	4
281	HIS	10	0.0330689	0.120968	0.197616	0.0011277	0.00875216	4
282	ARG	11	0.0332098	0.120357	0.144901	0.00121734	0.00703818	4
283	GLN	6	0.00850059	0.12164	0.260064	0.000684749	0.00891451	4
284	ALA	6	0.00215789	0.115176	0.261578	0.000708064	0.00750636	4
285	SER	8	0.0057329	0.121729	0.237614	0.000873723	0.0175554	4
286	LEU	5	0.00517784	0.119849	0.284386	0.000568227	0.0227327	4
287	GLU	6	0.0313314	0.128217	0.245859	0.000686131	0.0208631	4
288	ILE	10	0.033298	0.128365	0.157118	0.00101459	0.0976099	4
289	SER	8	0.0133945	0.129536	0.231048	0.000806366	0.182036	4
290	PRO	6	0.00248048	0.12241	0.249943	0.000648881	0.117185	4
291	ILE	9	0.00785383	0.127727	0.202985	0.000887377	0.251115	4
292	THR	8	0.00796066	0.13018	0.234782	0.000812514	0.15589	4
293	PHE	8	0.0267476	0.131139	0.19949	0.000824197	0.121062	4
294	LEU	6	0.0300291	0.128217	0.235725	0.000667864	0.0468509	4
295	THR	6	0.0068879	0.120968	0.253451	0.000690074	0.0160588	4
296	ALA	6	0.000944191	0.114425	0.314691	0.000711797	0.00561057	4
297	GLN	7	0.00112131	0.114327	0.298038	0.000812884	0.00529461	4
298	THR	7	0.00180333	0.108581	0.247857	0.000841266	0.00357298	4
299	LEU	5	0.00688061	0.110522	0.246538	0.000646662	0.00222281	4
300	LEU	7	0.00166424	0.10316	0.217085	0.000903904	0.00168927	4
301	MET	4	0.00251208	0.102197	0.25	0.000613527	0.000606309	3
302	ASP	4	0.00230906	0.101901	0.300069	0.000592976	0.000947234	3
303	LEU	5	0.000655494	0.0944598	0.299834	0.000741887	0.000571306	3
304	GLY	5	0.000359686	0.100527	0.339621	0.000676119	0.00149839	3
305	GLN	5	0.000131695	0.101075	0.358002	0.00064204	0.00241978	3
306	PHE	11	0.020094	0.109922	0.175829	0.00130512	0.00608838	4
307	LEU	6	0.0211749	0.109355	0.23109	0.000703222	0.00953174	4
308	LEU	9	0.0339568	0.118498	0.165543	0.000980124	0.0164958	4
309	PHE	8	0.0123089	0.115695	0.225601	0.000849993	0.0255603	4
310	CYS	8	0.000888812	0.11354	0.265063	0.000839498	0.0361401	4
311	HIS	6	0.000556101	0.112289	0.319837	0.000661146	0.0216835	4
312	ILE	7	0.0017878	0.111334	0.273581	0.000791384	0.0262771	4
313	SER	5	0.00177851	0.109804	0.354169	0.000628305	0.0134099	4
314	SER	4	4.85635e-05	0.106723	0.482487	0.000518932	0.0110439	4
315	HIS	10	0.0057642	0.115594	0.206497	0.00108295	0.0442376	4
316	GLN	7	0.00163352	0.108378	0.317599	0.000836656	0.0167879	4
317	HIS	3	5.05365e-07	0.100429	0.485319	0.000415609	0.00740782	3
318	ASP	5	0.000599744	0.107203	0.344979	0.000624705	0.0166173	4
319	GLY	8	0.00236001	0.110331	0.213746	0.000899199	0.0276696	4
320	MET	12	0.0132854	0.117116	0.151911	0.0012178	0.0516289	4
321	GLU	7	0.00566704	0.110076	0.216124	0.000788528	0.018024	4
322	ALA	5	0.00337532	0.109328	0.247372	0.000603692	0.00714515	4
323	TYR	7	0.0042045	0.106868	0.227656	0.000835488	0.00527901	4
324	VAL	7	0.0036308	0.110194	0.264426	0.000834978	0.00521711	4
325	LYS	7	0.00326482	0.103288	0.253534	0.000915202	0.00186733	3
326	VAL	7	0.00996214	0.100831	0.275548	0.000960187	0.00140684	3
327	ASP	5	0.00895592	0.0917211	0.349701	0.000874795	0.000314144	3
328	SER	2	0	0.0840468	0.804444	0.000457546	4.34433e-05	2
329	CYS	3	0.00597903	0.084068	0.521111	0.000693725	4.40299e-05	2
330	PRO	2	0.00448764	0.0775802	0.5	0.000560653	5.42297e-06	2
331	GLU	3	0.00299401	0.0720142	0.611111	0.000888784	6.80546e-07	2
332	GLU	2	0	0.0671833	1.00694	0.000633213	9.3938e-08	2
333	PRO	2	0	0.0671833	1.00694	0.000633213	9.3938e-08	2
360	PHE	1	0	0.0645614	1	0.000402822	1.73228e-08	1
361	ASP	2	0.00149813	0.0690136	0.5	0.000683638	1.4282e-07	1
362	ASP	3	0.00372519	0.0741173	0.333333	0.00080811	1.16018e-06	2
363	ASP	2	6.17669e-06	0.0691173	0.5	0.000540443	3.10593e-07	2
364	ASN	3	0.00077481	0.0742203	0.333333	0.000703068	1.40055e-06	2
365	SER	4	0.0043062	0.0743484	0.300069	0.000872962	2.12458e-06	2
366	PRO	2	0.00277205	0.0692823	0.5	0.0005488	2.61618e-07	2
367	SER	2	0.00131584	0.0649098	0.5	0.000590635	3.23654e-08	2
368	PHE	2	4.48332e-05	0.0613737	0.5	0.000576751	5.2223e-09	2
369	ILE	3	0.000427808	0.0622001	0.333333	0.000753375	1.06905e-08	2
370	GLN	3	0.00268958	0.0653323	0.333333	0.000702641	7.72724e-08	2
371	ILE	4	0.000843787	0.0635866	0.431424	0.000926583	5.64477e-09	2
372	ARG	3	0.000321851	0.0621914	0.458333	0.000700853	1.09111e-08	2
373	SER	4	0.000825985	0.0636442	0.431424	0.000906341	7.04116e-09	2
374	VAL	3	0.00387796	0.0672544	0.458333	0.000740041	1.78962e-08	2
375	ALA	2	0.00528118	0.0718012	0.5	0.000560635	1.34862e-07	2
376	LYS	2	0.00670248	0.0770518	0.5	0.000561602	1.09399e-06	2
377	LYS	3	0.00883179	0.0831828	0.333333	0.000744906	8.88467e-06	2
378	HIS	2	0.00122905	0.0787146	0.5	0.000481454	1.23374e-05	2
379	PRO	3	0.00199689	0.0828987	0.425347	0.000558079	9.28323e-05	2
380	LYS	4	0.000473945	0.0851566	0.424045	0.000612107	0.000181723	3
381	THR	3	3.69985e-06	0.084121	0.496811	0.000447815	0.00019807	3
382	TRP	8	0.00263436	0.0915512	0.248853	0.000976154	0.000636033	4
383	VAL	4	0.000214248	0.0857088	0.393814	0.000508179	0.000346293	4
384	HIS	7	0.00525879	0.0923812	0.231251	0.000798442	0.000845278	4
385	TYR	9	0.00364503	0.0854892	0.209556	0.00106299	0.000484901	4
386	ILE	8	0.0022988	0.0906252	0.20595	0.000885257	0.00098242	4
387	ALA	6	0.000690212	0.0903614	0.301515	0.000673365	0.00092767	4
388	ALA	6	0.0040272	0.0925284	0.272902	0.000656359	0.00125407	4
389	GLU	6	0.00276087	0.0887515	0.245471	0.000701303	0.000750497	4
390	GLU	7	0.0030631	0.0899232	0.237308	0.000813649	0.000801119	4
391	GLU	4	3.14078e-05	0.0890713	0.390877	0.000489563	0.000606684	4
392	ASP	6	0.000857069	0.0891486	0.289483	0.00068257	0.00095656	4
393	TRP	8	0.0115403	0.0994784	0.20662	0.00085464	0.00280637	4
394	ASP	5	0.000376324	0.092876	0.343911	0.000609224	0.00136172	4
395	TYR	10	0.0166224	0.100755	0.17034	0.00108615	0.00387898	4
396	ALA	5	0.00161006	0.0923556	0.3036	0.000715683	0.00106797	4
397	PRO	1	0	0.0845525	1	0.000233942	0.000129535	1
398	LEU	5	0.00325737	0.0942996	0.290456	0.00065919	0.00133325	4
399	VAL	4	0.000186265	0.0893216	0.395102	0.000567753	0.000520691	4
400	LEU	6	0.00141125	0.0881363	0.300282	0.000779919	0.000659814	4
401	ALA	5	0.000236596	0.0835733	0.377824	0.000692891	0.000297203	4
402	PRO	4	0.000780111	0.0814422	0.468453	0.000653288	0.000123948	3
403	ASP	2	0	0.0753726	0.78125	0.000393631	2.76561e-05	2
404	ASP	4	0.000722666	0.0815018	0.420042	0.000670737	0.000104066	3
405	ARG	9	0.00619525	0.0886278	0.247282	0.00120067	0.000592983	4
406	SER	3	6.18757e-05	0.0822095	0.431111	0.000490405	0.000113395	3
407	TYR	5	0.00199848	0.0880317	0.346021	0.000709841	0.000402762	4
408	LYS	4	0.0110304	0.0958776	0.348227	0.000562495	0.00170686	4
409	SER	6	0.000238995	0.0845525	0.309899	0.000781875	0.000479314	4
410	GLN	5	0.000589008	0.0846329	0.330336	0.000676031	0.000428071	4
411	TYR	10	0.00406988	0.0916455	0.179189	0.00112555	0.00163647	4
412	LEU	4	0.00101971	0.0919358	0.337793	0.000504016	0.000995951	4
413	ASN	7	0.00163886	0.0859073	0.252341	0.000882341	0.000594272	4
414	ASN	4	0.000817607	0.0801657	0.347018	0.000540462	0.000237812	4
415	GLY	4	6.66908e-05	0.0743691	0.397223	0.000555926	0.000120802	4
416	PRO	5	5.57791e-05	0.0742327	0.36213	0.000678897	0.000100721	4
417	GLN	7	0.00199489	0.0786265	0.246095	0.00090079	0.000229975	4
418	ARG	7	0.000835664	0.0795827	0.253633	0.00085654	0.000427459	4
419	ILE	7	0.00852491	0.0862069	0.180678	0.000814487	0.000818136	4
420	GLY	6	0.00229698	0.0923045	0.264609	0.000677295	0.00142081	4
421	ARG	10	0.00241226	0.0935988	0.20084	0.00113652	0.00210152	4
422	LYS	7	0.00355652	0.0912259	0.219795	0.000786875	0.00137204	4
423	TYR	11	0.0132213	0.0938753	0.1555	0.00114434	0.00218659	4
424	LYS	8	0.00238729	0.0897841	0.240794	0.000881019	0.00105593	4
425	LYS	12	0.0165409	0.0973387	0.146724	0.00124492	0.00218828	4
426	VAL	8	0.00460506	0.0943796	0.210048	0.000838354	0.00156131	4
427	ARG	9	0.0105018	0.0966341	0.185945	0.000926874	0.00246404	4
428	PHE	12	0.0134902	0.0987718	0.152449	0.00119674	0.00316061	4
429	MET	6	0.00408593	0.0904594	0.247295	0.000692477	0.000815646	4
430	ALA	7	0.00370242	0.0864413	0.230753	0.000844041	0.00053383	4
431	TYR	9	0.00302325	0.0835838	0.22941	0.00110265	0.000369673	4
432	THR	4	2.00615e-05	0.0780018	0.485424	0.000571464	0.000107127	4
433	ASP	4	3.32176e-06	0.077342	0.432441	0.000558743	0.000115277	4
434	GLU	7	0.000966403	0.0808209	0.260944	0.000901795	0.000235767	4
435	THR	2	0	0.0762378	0.666808	0.000333253	5.37699e-05	2
436	PHE	6	0.00134327	0.0812044	0.329293	0.000786872	0.000207546	4
437	LYS	4	2.08925e-05	0.0794785	0.406099	0.000545035	0.000141433	4
438	THR	8	0.00111294	0.0801272	0.28034	0.00104837	0.000237849	4
439	ARG	2	0	0.0748948	0.656684	0.000348593	4.83074e-05	2
440	GLU	6	0.00185766	0.0807574	0.323371	0.000881845	0.000160428	4
441	ALA	2	0.0012127	0.0816065	0.5	0.000428149	2.5882e-05	2
442	ILE	2	0.00213082	0.0864078	0.5	0.000449284	5.29598e-05	2
443	GLN	3	0.00348551	0.0937368	0.444722	0.000547219	0.000410752	2
444	HIS	4	0.00217807	0.0980752	0.383125	0.00058361	0.00124587	3
445	GLU	5	0.00693018	0.10201	0.295	0.00070577	0.00208766	3
446	SER	6	0.00286465	0.102119	0.257307	0.000722599	0.00284218	4
447	GLY	7	0.00659128	0.102763	0.244964	0.00075613	0.00344751	4
448	ILE	6	0.00438792	0.10215	0.295819	0.00065048	0.00317476	4
449	LEU	9	0.00879657	0.107853	0.192726	0.000940165	0.0047005	4
450	GLY	8	0.00327606	0.101428	0.246317	0.000834206	0.00327505	4
451	PRO	5	0.00432381	0.0938423	0.286736	0.000580922	0.00135032	4
452	LEU	4	0.000752869	0.0992196	0.406562	0.000477662	0.00149495	4
453	LEU	8	0.00865724	0.0999626	0.181956	0.00085882	0.00266844	4
454	TYR	5	0.00108719	0.0976163	0.329074	0.000610744	0.00145966	4
455	GLY	4	9.03681e-05	0.0965642	0.421088	0.000510985	0.0012235	4
456	GLU	6	0.0011416	0.0938819	0.321619	0.000753553	0.00101135	4
457	VAL	8	0.00325478	0.0961054	0.247854	0.000987164	0.000995762	4
458	GLY	3	0	0.0888992	0.530825	0.000433606	0.000275222	3
459	ASP	8	0.00447205	0.0900688	0.228027	0.00104576	0.000571307	4
460	THR	7	0.00224049	0.0915387	0.240186	0.000837945	0.000815254	4
461	LEU	7	0.00791095	0.0988889	0.245096	0.000776414	0.00139708	4
462	LEU	9	0.00238187	0.0924643	0.205118	0.0010042	0.000888849	4
463	ILE	7	0.00196033	0.092644	0.211373	0.000773463	0.000962076	4
464	ILE	6	0.000829512	0.0858687	0.236772	0.000713176	0.000467413	4
465	PHE	8	0.00135047	0.0874149	0.197871	0.00088327	0.000864338	4
466	LYS	9	0.00281549	0.085309	0.19824	0.00103054	0.000571213	4
467	ASN	6	0.000867323	0.0828318	0.299251	0.000734788	0.000265455	4
468	GLN	5	0.000576128	0.0826574	0.312163	0.000626241	0.000270675	4
469	ALA	5	0.000927957	0.0844349	0.343087	0.000641483	0.00027478	4
470	SER	3	7.44926e-05	0.0834792	0.416236	0.000425294	0.000177716	3
471	ARG	5	0.000779629	0.0849994	0.245	0.000618627	0.000389304	4
472	PRO	6	0.000514471	0.0866489	0.308323	0.00069607	0.000500449	4
473	TYR	12	0.011882	0.0924323	0.166133	0.00123359	0.00146278	4
474	ASN	8	0.00466474	0.0919168	0.201284	0.000850627	0.00110145	4
475	ILE	8	0.00232232	0.0936119	0.173917	0.000829998	0.00172462	4
476	TYR	7	0.00570546	0.0982557	0.197543	0.000771337	0.00174246	4
477	PRO	8	0.00818788	0.105284	0.195984	0.000860903	0.0028652	4
478	HIS	3	0.0158553	0.113424	0.38273	0.000383496	0.00366231	3
479	GLY	3	0.0012112	0.105751	0.392361	0.000393997	0.00131307	3
480	ILE	8	0.00500896	0.0996641	0.220163	0.000939285	0.00148061	4
481	THR	4	0.000563291	0.0965153	0.382272	0.000520048	0.000533208	4
482	ASP	5	0.001889	0.0924195	0.301523	0.000639015	0.000490521	4
483	VAL	7	0.00322212	0.0977378	0.194914	0.000800429	0.00117193	4
484	ARG	6	0.0022216	0.0868632	0.236501	0.000800051	0.000303066	4
485	PRO	6	0.0032061	0.0899111	0.238012	0.000751492	0.000377609	4
486	LEU	7	0.00124347	0.0866489	0.254051	0.000884007	0.000388176	4
487	TYR	3	5.23527e-06	0.0800888	0.49778	0.000458738	9.77845e-05	3
488	SER	5	0.00051157	0.0827958	0.336712	0.000739875	0.000114955	3
489	ARG	3	0.000184933	0.0800072	0.468642	0.000494972	5.43246e-05	3
490	ARG	3	0.000181308	0.0806793	0.468642	0.000506742	2.98653e-05	3
491	LEU	5	0.00307333	0.0870274	0.313833	0.000755563	7.69487e-05	3
492	PRO	5	0.000280542	0.0814024	0.471934	0.000746355	6.16635e-05	3
493	LYS	4	5.4964e-05	0.0805576	0.588787	0.000630733	3.17763e-05	3
494	GLY	3	0	0.0788448	0.649535	0.000495832	2.34527e-05	3
495	VAL	7	0.0020358	0.0855769	0.311037	0.00101002	9.99193e-05	3
496	LYS	2	0.000146279	0.0869594	0.5	0.000351075	6.19929e-05	2
497	HIS	6	0.00658979	0.0951193	0.218027	0.000819911	0.000411189	3
498	LEU	8	0.0123851	0.0956167	0.177597	0.000942035	0.000667135	4
499	LYS	6	0.0344609	0.0996194	0.272473	0.000771582	0.000674509	4
500	ASP	3	3.98553e-06	0.0922662	0.5	0.000447961	0.000167062	3
501	PHE	6	0.00703676	0.0930249	0.277166	0.000778055	0.000291668	4
502	PRO	6	0.00247011	0.0882528	0.262103	0.000765684	0.000276295	4
503	ILE	7	0.00348063	0.0896394	0.266574	0.000809868	0.000519775	4
504	LEU	10	0.00418298	0.0871808	0.201366	0.00112031	0.000637794	4
505	PRO	5	0.000198687	0.082801	0.382233	0.000618897	0.000253757	4
506	GLY	4	1.43242e-06	0.0803297	0.481944	0.000520622	0.000172113	4
507	GLU	6	0.00019866	0.0812736	0.332322	0.000732796	0.000262003	4
508	ILE	4	7.55199e-05	0.08225	0.362582	0.00050836	0.000259787	4
509	PHE	6	0.00127424	0.0879041	0.225442	0.000713617	0.00044429	4
510	LYS	5	0.00168422	0.0871581	0.251733	0.000624788	0.000327856	4
511	TYR	10	0.00831195	0.0950719	0.160364	0.00107725	0.00119563	4
512	LYS	9	0.00292616	0.0923875	0.18634	0.00100715	0.00109025	4
513	TRP	10	0.0109599	0.100075	0.170284	0.00104314	0.00227337	4
514	THR	5	0.000275431	0.0919295	0.275008	0.000622909	0.000555352	4
515	VAL	7	0.00175446	0.0956921	0.262679	0.000867439	0.000702036	4
516	THR	5	0.00175229	0.100383	0.38996	0.000638062	0.000656732	4
517	VAL	5	0.00148204	0.101505	0.370931	0.000632336	0.00090503	4
518	GLU	5	0.00750632	0.10882	0.362779	0.000623089	0.00155864	4
519	ASP	7	0.00316866	0.103089	0.261549	0.000841201	0.00125304	4
520	GLY	6	0.0033219	0.111753	0.268245	0.000696233	0.00299746	4
521	PRO	8	0.00337626	0.10844	0.217043	0.00089057	0.00417448	4
522	THR	7	0.00241045	0.113203	0.312637	0.000827336	0.00370647	4
523	LYS	4	1.98469e-05	0.105885	0.462071	0.000530518	0.00154686	4
524	SER	4	7.80515e-05	0.109024	0.497413	0.000526816	0.00208913	4
525	ASP	7	0.0156663	0.114366	0.240646	0.000826353	0.00373906	4
526	PRO	4	0.00122923	0.109229	0.359283	0.000502284	0.00319519	4
527	ARG	6	0.015699	0.10735	0.274254	0.000773646	0.00241387	4
528	CYS	10	0.00948189	0.111426	0.201424	0.00106675	0.00740189	4
529	LEU	8	0.0129927	0.115315	0.211666	0.00085133	0.00654196	4
530	THR	8	0.0112143	0.118414	0.252288	0.000845393	0.00856116	4
531	ARG	9	0.0301512	0.11691	0.170332	0.00095772	0.00647998	4
532	TYR	10	0.0441979	0.115614	0.183555	0.00103036	0.0060959	4
533	TYR	11	0.0119655	0.10629	0.189357	0.00108665	0.00469255	4
534	SER	8	0.00362488	0.0990503	0.223961	0.000816399	0.00242545	4
535	SER	8	0.00217181	0.0935005	0.230308	0.000829071	0.00145552	4
536	PHE	8	0.0121801	0.0962926	0.190639	0.000897351	0.00107498	4
537	VAL	7	0.00164547	0.0905207	0.25867	0.000761506	0.000862603	4
538	ASN	5	0.00196012	0.0900992	0.380442	0.00062154	0.000382836	4
539	MET	3	0.000307895	0.088247	0.515069	0.000419172	0.000217982	3
540	GLU	5	0.000174911	0.0867672	0.395954	0.000622889	0.000339365	4
541	ARG	7	0.00158843	0.0900567	0.27381	0.00080851	0.000527134	4
542	ASP	10	0.00203296	0.0906375	0.208345	0.00107163	0.000996878	4
543	LEU	6	0.000595148	0.0914822	0.343334	0.00068415	0.000673112	4
544	ALA	6	0.00357001	0.0948827	0.295769	0.00067768	0.000857881	4
545	SER	7	0.000986229	0.0936316	0.244867	0.000759908	0.00101977	4
546	GLY	8	0.00608924	0.0988742	0.208221	0.000832375	0.00180853	4
547	LEU	9	0.00658794	0.0985167	0.198343	0.000902189	0.00235148	4
548	ILE	9	0.0195986	0.106766	0.201365	0.000898907	0.00379476	4
549	GLY	5	0.000217148	0.105325	0.356646	0.0005441	0.00277632	4
550	PRO	10	0.015588	0.109069	0.194574	0.00102053	0.00503152	4
551	LEU	10	0.0250507	0.108572	0.166693	0.00101322	0.00485262	4
552	LEU	6	0.00616958	0.106079	0.250801	0.000671599	0.00400936	4
553	ILE	10	0.00776836	0.106408	0.176732	0.00107519	0.00449463	4
554	CYS	9	0.00484131	0.102119	0.239218	0.00102429	0.00312167	4
555	TYR	5	0.000791869	0.0983788	0.310108	0.000683119	0.000966344	4
556	LYS	4	0.0133244	0.0976305	0.397292	0.000719367	0.000424499	2
557	GLU	3	0.0090302	0.0893335	0.482253	0.000668228	5.98195e-05	2
558	SER	3	0.00162523	0.0893814	0.482253	0.000677755	5.98058e-05	2
559	VAL	2	0.000474978	0.0831931	0.5	0.00052537	8.758e-06	2
560	ASP	2	0.00043291	0.0813281	0.5	0.000520152	1.24007e-05	2
561	GLN	3	0.0015625	0.0871012	0.468642	0.000651507	9.34812e-05	2
562	ARG	3	0.0111725	0.0872207	0.468642	0.000607041	9.42679e-05	2
563	GLY	4	0.0136491	0.0805527	0.355139	0.000771762	1.96737e-05	2
564	ASN	6	0.00926965	0.0801609	0.365039	0.0011362	1.16478e-05	3
565	GLN	5	0.00739852	0.0800168	0.338756	0.00103294	9.11181e-06	3
566	ILE	3	0	0.0799928	0.63284	0.000608084	8.83482e-06	3
567	MET	5	0.0245665	0.0867616	0.386367	0.000936747	5.20802e-05	3
568	SER	3	0.0259621	0.0945601	0.416236	0.000535129	0.000380114	3
569	ASP	5	0.015532	0.095099	0.34699	0.000859838	0.000664049	3
570	LYS	4	0.0107281	0.102866	0.389269	0.000573738	0.00248921	3
571	ARG	7	0.034496	0.103834	0.213662	0.000967107	0.00241777	3
572	ASN	5	0.0174047	0.108519	0.340889	0.000631095	0.00571553	3
573	VAL	6	0.0187461	0.109435	0.209147	0.00068794	0.00444675	4
574	ILE	8	0.0207949	0.117995	0.206425	0.000844735	0.0099446	4
575	LEU	5	0.00430309	0.11474	0.302269	0.000562128	0.00523699	4
576	PHE	8	0.0291162	0.119763	0.206501	0.000876379	0.0108611	4
577	SER	7	0.0222394	0.111306	0.234014	0.000803831	0.00591319	4
578	VAL	4	0.000785445	0.106723	0.475565	0.000587203	0.00184595	3
579	PHE	5	0.0134434	0.102119	0.240439	0.000579436	0.00204748	4
580	ASP	4	0.00069272	0.0917967	0.404453	0.00051004	0.000527037	4
581	GLU	8	0.00359671	0.0940008	0.231917	0.000890795	0.00128126	4
582	ASN	5	0.000403366	0.0883053	0.350375	0.000608987	0.000603894	4
583	ARG	5	0.000837486	0.0891784	0.337963	0.000612826	0.000458073	4
584	SER	7	0.00214046	0.0896997	0.201962	0.000789075	0.000837321	4
585	TRP	6	0.000437094	0.0873005	0.239347	0.000681083	0.00063788	4
586	TYR	9	0.00481991	0.0877597	0.171708	0.000965444	0.00104567	4
587	LEU	4	0.000187284	0.0825807	0.371641	0.000516932	0.000272475	4
588	THR	5	2.13641e-05	0.0807134	0.427464	0.000644149	0.000246993	4
589	GLU	5	0.000545062	0.0836152	0.289593	0.000608089	0.000430836	4
590	ASN	10	0.00765003	0.0876732	0.228531	0.00113356	0.000814187	4
591	ILE	8	0.00226082	0.0808699	0.268993	0.000969241	0.000347951	4
592	GLN	3	0	0.0806744	0.549583	0.000421116	0.000170915	3
593	ARG	6	0.000891313	0.0826523	0.266111	0.000709395	0.000476961	4
594	PHE	6	0.00258076	0.0847511	0.21593	0.000723866	0.000478347	4
595	LEU	8	0.00559947	0.0800024	0.226136	0.000987591	0.000279388	4
596	PRO	4	0.000663425	0.0782349	0.385397	0.000552034	0.00011452	4
597	ASN	7	0.00225698	0.074142	0.347623	0.00096243	8.57212e-05	4
598	PRO	3	0	0.0690351	0.681122	0.0004891	1.82124e-05	3
599	ALA	4	3.13957e-05	0.0698514	0.592572	0.000611666	3.22168e-05	3
600	GLY	4	3.13957e-05	0.0698514	0.592572	0.000611666	3.22168e-05	3
601	VAL	7	0.00260799	0.0750675	0.269578	0.00093855	0.000129465	4
602	GLN	3	2.42117e-05	0.0735578	0.401361	0.000466429	5.99227e-05	3
603	LEU	3	0.000653715	0.0782899	0.419167	0.000461666	0.000134601	3
604	GLU	4	0.000313552	0.0836466	0.437986	0.00055214	0.000271515	3
605	ASP	5	4.58497e-06	0.0836466	0.444733	0.000653841	0.000327943	3
606	PRO	3	0	0.0835681	0.57358	0.000426825	0.000214384	3
607	GLU	6	0.000110117	0.0837831	0.358192	0.000743973	0.000441878	4
608	PHE	10	0.00552648	0.0848697	0.228881	0.00117536	0.000778299	4
609	GLN	10	0.00760536	0.0911512	0.244341	0.00115294	0.000997696	4
610	ALA	6	0.0014941	0.0911014	0.314508	0.00069046	0.000973558	4
611	SER	8	0.000967866	0.0849021	0.241781	0.000919499	0.000897342	4
612	ASN	10	0.00956217	0.0924259	0.186468	0.00107647	0.00171482	4
613	ILE	7	0.0177018	0.0991901	0.221699	0.000785727	0.002002	4
614	MET	9	0.020814	0.100346	0.186465	0.000951521	0.00359928	4
615	HIS	7	0.0331205	0.108563	0.225433	0.000759412	0.00705688	4
616	SER	8	0.00401216	0.107601	0.222356	0.000853825	0.00664014	4
617	ILE	9	0.0277624	0.11471	0.179539	0.000941139	0.0143639	4
618	ASN	10	0.0133818	0.110003	0.175352	0.00103833	0.00750441	4
619	GLY	7	0.00919632	0.10607	0.233098	0.000749357	0.00525187	4
620	TYR	8	0.00585276	0.103121	0.170912	0.00088414	0.00493118	4
621	VAL	8	0.022213	0.107066	0.19694	0.00085785	0.00767663	4
622	PHE	9	0.0141481	0.105525	0.181639	0.00101121	0.012556	4
623	ASP	6	0.00614816	0.102558	0.242798	0.00068829	0.00664218	4
624	SER	6	0.00116332	0.10274	0.293741	0.000676499	0.00624605	4
625	LEU	6	0.00360671	0.105927	0.239655	0.000670681	0.00626869	4
626	GLN	6	0.000682056	0.101676	0.309182	0.000679745	0.00670394	4
627	LEU	9	0.011803	0.109399	0.208078	0.00100196	0.0102954	4
628	SER	4	0.00248997	0.10058	0.348995	0.000519502	0.00415031	3
629	VAL	10	0.0120802	0.108167	0.195981	0.00115179	0.0119848	4
630	CYS	5	0.000623528	0.101121	0.368785	0.00068026	0.00418029	3
631	LEU	3	7.18452e-06	0.0967602	0.508027	0.000438991	0.00250666	3
632	HIS	5	0.0006691	0.103145	0.365465	0.000631307	0.00811703	4
633	GLU	7	0.00209065	0.105919	0.311808	0.000854402	0.00836917	4
634	VAL	5	0.00172999	0.110158	0.378497	0.000608744	0.0101414	4
635	ALA	6	0.00339222	0.114396	0.281251	0.000694036	0.0145979	4
636	TYR	5	0.00689301	0.113212	0.269183	0.000592892	0.00926489	4
637	TRP	11	0.0471964	0.119016	0.151705	0.00114018	0.0212253	4
638	TYR	11	0.0213975	0.113704	0.172786	0.00117208	0.0117252	4
639	ILE	8	0.00698233	0.119282	0.248601	0.000841969	0.0108233	4
640	LEU	10	0.0510875	0.122973	0.17996	0.00105803	0.0101664	4
641	SER	5	0.00211916	0.118656	0.338076	0.000614922	0.00553148	4
642	ILE	9	0.0205675	0.116523	0.220482	0.00109415	0.00593671	4
643	GLY	2	0	0.104378	0.699267	0.000340393	0.000943967	2
644	ALA	3	0.00311318	0.110697	0.421896	0.000456408	0.00242527	3
645	GLN	4	0.00550208	0.115275	0.296633	0.000545955	0.0122128	3
646	THR	5	0.0039912	0.120629	0.299461	0.000596799	0.0585777	4
647	ASP	5	0.00371291	0.123178	0.292721	0.000575591	0.067752	4
648	PHE	10	0.0033658	0.118225	0.207669	0.00107197	0.068166	4
649	LEU	9	0.0248039	0.126444	0.202571	0.000942924	0.107792	4
650	SER	6	0.0238365	0.12232	0.238624	0.000666981	0.0324523	4
651	VAL	6	0.00405124	0.121242	0.257892	0.000664115	0.0258624	4
652	PHE	6	0.0121878	0.116533	0.217596	0.000639986	0.024065	4
653	PHE	8	0.013381	0.117167	0.196529	0.000847588	0.0283365	4
654	SER	9	0.00535163	0.111697	0.179333	0.000933185	0.029641	4
655	GLY	6	0.000463789	0.106375	0.279786	0.000662182	0.0187624	4
656	TYR	12	0.00775426	0.115966	0.159227	0.00120577	0.0497189	4
657	THR	8	0.0129753	0.120542	0.21261	0.000809145	0.0428716	4
658	PHE	10	0.0073743	0.115685	0.178415	0.000992166	0.0451882	4
659	LYS	8	0.00853367	0.118425	0.18684	0.000809643	0.0542469	4
660	HIS	9	0.0141174	0.126361	0.206324	0.000906127	0.0668867	4
661	LYS	7	0.0142636	0.124906	0.22928	0.000745911	0.0460893	4
662	MET	5	0.0293626	0.124025	0.271236	0.000581174	0.0234746	4
663	VAL	6	0.0251381	0.123383	0.260858	0.000684079	0.0274223	4
664	TYR	12	0.0595015	0.13087	0.153601	0.00123754	0.0968908	4
665	GLU	9	0.0319225	0.128131	0.180599	0.00089314	0.102274	4
666	ASP	8	0.00963494	0.126829	0.199535	0.000797264	0.097109	4
667	THR	8	0.0161359	0.129914	0.194481	0.000796403	0.106095	4
668	LEU	8	0.0122988	0.126229	0.186519	0.000823335	0.058011	4
669	THR	8	0.0111938	0.124348	0.209777	0.000845042	0.0541314	4
670	LEU	6	0.00109772	0.119968	0.317488	0.000684639	0.0375236	4
671	PHE	4	0.000678642	0.116706	0.428997	0.000493267	0.0223532	4
672	PRO	5	0.00234013	0.121884	0.3272	0.000606459	0.0244726	4
673	PHE	7	0.0383222	0.132955	0.194626	0.000785133	0.0602468	4
674	SER	5	0.00255399	0.122985	0.299301	0.000623056	0.0134781	4
675	GLY	4	0.0119383	0.118173	0.349938	0.000519257	0.00516273	4
676	GLU	6	0.0503684	0.128144	0.242044	0.000687996	0.0157084	4
677	THR	6	0.0153262	0.122455	0.287054	0.00066703	0.00720009	4
678	VAL	5	0.0212915	0.120804	0.322423	0.000574246	0.00762283	4
679	PHE	9	0.0151157	0.11726	0.208392	0.000946511	0.0127883	4
680	MET	7	0.0218258	0.121034	0.229727	0.000747718	0.0283379	4
681	SER	5	0.00524159	0.117798	0.315932	0.000566673	0.0231216	4
682	MET	10	0.013975	0.120455	0.162907	0.00101951	0.0400501	4
683	GLU	7	0.0108869	0.120957	0.205966	0.000757697	0.0350558	4
684	ASN	8	0.00250597	0.10882	0.237293	0.00089477	0.0174726	4
685	PRO	7	0.00255526	0.112175	0.227588	0.000760498	0.028432	4
686	GLY	6	0.000201188	0.107419	0.268553	0.000654417	0.0223628	4
687	LEU	10	0.00606728	0.10874	0.185397	0.00107264	0.0247992	4
688	TRP	12	0.00530524	0.103746	0.167287	0.00133776	0.0170448	4
689	ILE	5	0.0019097	0.105367	0.257091	0.000581357	0.00917276	4
690	LEU	9	0.0111383	0.113966	0.17394	0.000937683	0.0232096	4
691	GLY	4	0.00284827	0.113443	0.344162	0.000472011	0.0119998	4
692	CYS	5	0.00173749	0.113453	0.269037	0.000574963	0.01318	4
693	HIS	8	0.0151761	0.122163	0.174008	0.000862843	0.031386	4
694	ASN	7	0.0228216	0.118215	0.242187	0.000754182	0.0448832	4
695	SER	5	0.000612335	0.116614	0.289371	0.000566255	0.0377767	4
696	ASP	8	0.0127542	0.121001	0.263348	0.000843837	0.0828206	4
697	PHE	7	0.00981219	0.119828	0.270561	0.000767445	0.0710142	4
698	ARG	5	0.000843776	0.111828	0.381495	0.000603416	0.0227287	4
699	ASN	8	0.00724871	0.116097	0.268064	0.000865851	0.0448139	4
700	ARG	10	0.0436434	0.117808	0.193959	0.00108248	0.0445722	4
701	GLY	3	0.00196983	0.108018	0.405556	0.00040237	0.00968593	3
702	MET	5	0.00275561	0.109768	0.353135	0.000587869	0.017303	4
703	THR	7	0.0392421	0.112468	0.235276	0.000770017	0.0179863	4
704	ALA	6	0.00257625	0.111167	0.264294	0.000670113	0.0143119	4
705	LEU	5	0.00270416	0.111213	0.29601	0.000581909	0.0122046	4
706	LEU	11	0.0128202	0.110678	0.172686	0.00115751	0.016002	4
707	LYS	8	0.00624852	0.108211	0.228144	0.000866087	0.0109484	4
708	VAL	8	0.00413982	0.106375	0.22527	0.000872534	0.0119932	4
709	SER	7	0.00239763	0.104862	0.267773	0.000800973	0.00951975	4
710	SER	6	0.00245335	0.103272	0.283423	0.000745374	0.00855991	4
711	CYS	4	0.00718576	0.0981041	0.385139	0.000641688	0.00304439	3
712	ASP	2	0.00573752	0.0896093	0.5	0.000494758	0.000374856	2
713	LYS	2	0.00430546	0.0825501	0.5	0.000579115	4.61561e-05	2
714	ASN	2	0.00288997	0.0765789	0.5	0.000603688	5.68452e-06	2
715	THR	2	0.0015009	0.0714592	0.5	0.000577151	7.10626e-07	2
716	GLY	3	0.000609759	0.0678423	0.482253	0.000735203	1.74336e-07	2
717	ASP	3	0.000178353	0.0655408	0.482253	0.000687169	1.07647e-07	2
718	TYR	5	0.00367323	0.0653835	0.344722	0.00108027	9.4118e-08	2
719	TYR	3	1.55946e-05	0.0614981	0.660278	0.000694193	1.58966e-08	2
720	GLU	2	0	0.0613765	0.804444	0.000492609	1.33438e-08	2
721	ASP	4	0.000492054	0.0622523	0.326111	0.000889003	2.35997e-08	2
722	SER	2	0.000681588	0.0653131	0.5	0.000479523	7.75147e-08	2
723	TYR	5	0.0111863	0.0697565	0.2401	0.00104902	6.15481e-07	2
724	GLU	4	0.00183439	0.0697565	0.402222	0.000860897	6.19059e-07	2
725	ASP	5	0.0158326	0.0748025	0.318989	0.000984015	4.20645e-06	2
1689	ARG	1	0	0.0720609	1	0.00042895	2.62951e-06	1
1690	SER	2	0.00149813	0.0776524	0.5	0.000745117	2.16793e-05	1
1691	PHE	2	0.00299401	0.084174	0.5	0.000631138	0.000176109	1
1692	GLN	3	0.00448764	0.0918789	0.521111	0.000713606	0.00143027	2
1693	LYS	2	0	0.0918599	0.804444	0.000454428	0.00141122	2
1694	LYS	5	0.00749006	0.101113	0.333981	0.00082332	0.0102047	3
1695	THR	4	0.000287846	0.0997609	0.394924	0.000544821	0.0125674	3
1696	ARG	9	0.00358884	0.108281	0.189814	0.00101491	0.0342347	4
1697	HIS	2	0	0.100052	0.635173	0.000309503	0.0051971	2
1698	TYR	7	0.00331486	0.109813	0.248367	0.000825926	0.020332	4
1699	PHE	6	0.00170761	0.104583	0.254616	0.000716114	0.01245	4
1700	ILE	10	0.00768982	0.11327	0.176846	0.00108834	0.0289418	4
1701	ALA	6	0.000811648	0.108369	0.30328	0.000693408	0.0184917	4
1702	ALA	7	0.00482875	0.111585	0.236859	0.000799354	0.0261268	4
1703	VAL	5	0.00315839	0.108528	0.252361	0.000616456	0.0236427	4
1704	GLU	6	0.00297002	0.108299	0.221523	0.000726238	0.0477663	4
1705	ARG	5	0.000194625	0.104912	0.343354	0.000628393	0.0658407	4
1706	LEU	4	0.000178509	0.106358	0.43478	0.000535638	0.0748959	3
1707	TRP	10	0.0271172	0.11832	0.185573	0.00112947	0.305198	4
1708	ASP	3	0.00342582	0.107263	0.386181	0.000469527	0.0792997	3
1709	TYR	8	0.00817852	0.117136	0.206564	0.000985394	0.337442	4
1710	GLY	2	0.00299401	0.104895	0.5	0.000495211	0.041549	1
1711	MET	2	0.00149813	0.094957	0.5	0.000654676	0.00511477	1
1712	SER	1	0	0.0867277	1	0.000390513	0.000620376	1
1713	SER	1	0	0.0750759	1	0.00028692	3.12216e-05	1
1714	SER	5	0.0100374	0.0811649	0.295	0.00102732	0.000257411	3
1715	PRO	4	0.00481029	0.0751182	0.452569	0.000828507	3.35897e-05	3
1716	HIS	2	0	0.0698916	0.750625	0.00045855	5.00828e-06	2
1717	VAL	5	0.000366689	0.0699136	0.442778	0.00100127	7.70167e-06	3
1718	LEU	3	1.31021e-06	0.0699063	0.542994	0.000622894	6.81411e-06	3
1719	ARG	6	0.00190976	0.070031	0.37865	0.00116008	1.48884e-05	3
1720	ASN	3	1.49738e-06	0.0654636	0.563704	0.0006255	3.19688e-06	3
1721	ARG	3	5.61517e-07	0.0654572	0.611111	0.000630578	3.76702e-06	3
1722	ALA	3	0.000745695	0.0700126	0.581019	0.000623762	1.29724e-05	3
1723	GLN	4	0.00562307	0.0752494	0.383837	0.000792841	8.82974e-05	3
1724	SER	4	0.00491889	0.0812884	0.459688	0.000775735	0.000442707	3
1725	GLY	4	0.0143735	0.0882061	0.467344	0.000761344	0.00152644	3
1726	SER	4	0.0035447	0.0883404	0.398438	0.000746118	0.00177781	3
1727	VAL	4	0.020068	0.0964456	0.320312	0.000710729	0.010107	3
1728	PRO	3	0.00201277	0.0973813	0.333333	0.000552522	0.0111573	3
1729	GLN	4	0.0212757	0.106383	0.38387	0.000572094	0.0688671	3
1730	PHE	9	0.0133077	0.112753	0.236988	0.00104782	0.177583	4
1731	LYS	5	0.000185342	0.104813	0.319924	0.000626069	0.0619895	4
1732	LYS	9	0.0105161	0.116543	0.200145	0.000995485	0.180597	4
1733	VAL	8	0.00372905	0.113443	0.211712	0.000881417	0.069238	4
1734	VAL	6	0.00178014	0.113811	0.250697	0.000682559	0.0491087	4
1735	PHE	8	0.00489653	0.118646	0.218636	0.000862937	0.0511052	4
1736	GLN	6	0.00496747	0.10984	0.231385	0.000707228	0.0204105	4
1737	GLU	8	0.00786763	0.114064	0.23079	0.000909017	0.0257323	4
1738	PHE	9	0.00270453	0.102906	0.266178	0.00107352	0.0102555	4
1739	THR	4	8.68692e-05	0.0948692	0.378426	0.000534714	0.00391826	4
1740	ASP	5	0.000193712	0.0965432	0.356177	0.000646974	0.00433944	4
1741	GLY	5	6.91925e-05	0.0940273	0.356663	0.000664036	0.00327178	4
1742	SER	6	0.000171872	0.0965782	0.295194	0.00075632	0.00539137	4
1743	PHE	5	0.000628344	0.0968093	0.2803	0.000687266	0.00340515	3
1744	THR	3	0.000545762	0.0986332	0.444722	0.000459391	0.00231496	3
1745	GLN	4	1.45156e-05	0.0916015	0.376181	0.000581773	0.00172859	3
1746	PRO	6	0.000911951	0.098823	0.300785	0.000773755	0.00525969	4
1747	LEU	7	0.00140972	0.103049	0.258639	0.000850687	0.0102378	4
1748	TYR	6	0.00508369	0.108882	0.272634	0.000752853	0.0139523	4
1749	ARG	7	0.0208971	0.119431	0.2069	0.000819677	0.0612311	4
1750	GLY	2	0.0146873	0.113743	0.5	0.000312346	0.0121805	2
1751	GLU	8	0.113038	0.118194	0.19889	0.000946241	0.0391928	4
1752	LEU	6	0.0526398	0.123257	0.289477	0.000662465	0.0996755	4
1753	ASN	5	0.0135732	0.119399	0.376557	0.000577121	0.0694379	4
1754	GLU	7	0.0326288	0.120455	0.299662	0.000770648	0.103312	4
1755	HIS	11	0.013136	0.127082	0.191424	0.00111394	0.214445	4
1756	LEU	8	0.025096	0.122365	0.218122	0.000854611	0.115865	4
1757	GLY	6	0.00216631	0.121818	0.281051	0.000653547	0.134647	4
1758	LEU	6	0.00451645	0.118488	0.245187	0.000656917	0.172344	4
1759	LEU	9	0.0254414	0.12617	0.195107	0.000930058	0.18204	4
1760	GLY	5	0.0099488	0.120553	0.287925	0.000563027	0.0633079	4
1761	PRO	7	0.0162388	0.121496	0.199698	0.000755344	0.0546741	4
1762	TYR	9	0.0274792	0.125199	0.158536	0.000941266	0.12684	4
1763	ILE	7	0.0113487	0.121985	0.19686	0.000752295	0.0633544	4
1764	ARG	6	0.00326398	0.120847	0.202011	0.00068547	0.0662917	4
1765	ALA	6	0.00164219	0.114484	0.22085	0.000670954	0.0509911	4
1766	GLU	9	0.00940783	0.11226	0.197638	0.00104754	0.0402935	4
1767	VAL	7	0.001359	0.110577	0.275109	0.000821369	0.0339024	4
1768	GLU	3	0	0.104061	0.523097	0.000408784	0.0118934	3
1769	ASP	9	0.00229192	0.105592	0.243554	0.00106958	0.0284318	4
1770	ASN	8	0.00115496	0.107653	0.246477	0.000900828	0.0307426	4
1771	ILE	9	0.0043184	0.115106	0.18989	0.000958046	0.050556	4
1772	MET	9	0.00252091	0.106366	0.234292	0.00102638	0.0225162	4
1773	VAL	7	0.00259187	0.110982	0.274196	0.000799507	0.016412	4
1774	THR	6	0.000457555	0.10602	0.313109	0.000701935	0.0134658	4
1775	PHE	7	0.00183165	0.105093	0.267741	0.000823769	0.0129327	4
1776	ARG	8	0.00417731	0.104879	0.20387	0.000937905	0.0129402	4
1777	ASN	6	0.00118349	0.0997758	0.293455	0.000771564	0.00590157	4
1778	GLN	5	0.00175565	0.102756	0.232044	0.000651526	0.00840152	4
1779	ALA	5	0.00105736	0.100497	0.295572	0.000654404	0.0101912	4
1780	SER	4	0.000466344	0.0998878	0.337439	0.000533435	0.0113717	4
1781	ARG	6	0.0032097	0.107644	0.252184	0.000710573	0.0286769	4
1782	PRO	7	0.00254948	0.105584	0.280987	0.000835027	0.019255	4
1783	TYR	9	0.00502165	0.113069	0.195432	0.000975907	0.0479381	4
1784	SER	7	0.00626679	0.110431	0.222511	0.000790802	0.024056	4
1785	PHE	5	0.00694755	0.116869	0.266616	0.000576566	0.0247219	4
1786	TYR	10	0.0273211	0.124209	0.16902	0.00101418	0.056905	4
1787	SER	7	0.00212738	0.118698	0.250314	0.000730622	0.0531983	4
1788	SER	9	0.00787061	0.120738	0.1961	0.00089562	0.0615948	4
1789	LEU	7	0.00309557	0.11853	0.23246	0.0007359	0.0579725	4
1790	ILE	7	0.0048105	0.114044	0.263658	0.000751467	0.0378658	4
1791	SER	5	0.000856954	0.110185	0.318611	0.000584179	0.021051	4
1792	TYR	4	0.000381378	0.105209	0.336471	0.00049606	0.0135264	4
1793	GLU	7	0.00422224	0.10674	0.231179	0.000827429	0.0144744	4
1794	GLU	3	0.000307619	0.0969288	0.416236	0.000430557	0.00326494	3
1795	ASP	5	0.000684352	0.100022	0.314409	0.000637015	0.00770668	3
1796	GLN	4	7.44255e-06	0.094748	0.477066	0.000547494	0.00395533	3
1797	ARG	3	0	0.094393	0.594136	0.000432891	0.00312169	3
1798	GLN	6	0.000404608	0.0956509	0.295363	0.000773051	0.00473706	3
1799	GLY	7	0.000353572	0.0989255	0.291053	0.000829354	0.00695651	4
1800	ALA	7	0.000949524	0.10061	0.232639	0.000804773	0.0111224	4
1801	GLU	6	0.00260425	0.106341	0.289278	0.000700113	0.0100748	4
1802	PRO	6	0.00127127	0.101037	0.295037	0.000716197	0.00599864	4
1803	ARG	6	0.000599475	0.0986405	0.359686	0.00073641	0.00471206	4
1804	LYS	4	0.000237687	0.0969499	0.381059	0.000518183	0.00366409	4
1805	ASN	6	0.00359503	0.104077	0.282493	0.000728143	0.00741808	4
1806	PHE	5	0.000932762	0.104338	0.310026	0.00061623	0.0126538	4
1807	VAL	4	0.000328844	0.102464	0.397215	0.000526555	0.0103279	4
1808	LYS	4	0.00022141	0.0958914	0.391602	0.000545671	0.00530311	4
1809	PRO	8	0.00287213	0.101098	0.265516	0.000996002	0.0105816	4
1810	ASN	4	0.000119509	0.0952755	0.45553	0.000553044	0.00298407	4
1811	GLU	5	0.000302817	0.0952891	0.388864	0.00067224	0.00355771	4
1812	THR	5	0.00100796	0.0973245	0.300215	0.000655046	0.00456167	4
1813	LYS	4	0.000654075	0.101552	0.386755	0.000523701	0.00519458	4
1814	THR	6	0.000431317	0.102362	0.310487	0.000715699	0.0103686	4
1815	TYR	7	0.00393857	0.108537	0.25333	0.000812395	0.0149644	4
1816	PHE	5	0.000515129	0.106485	0.308623	0.000584593	0.0201067	4
1817	TRP	8	0.00274166	0.112668	0.208332	0.000852125	0.0469935	4
1818	LYS	5	0.0016312	0.109967	0.265213	0.000586785	0.0248485	4
1819	VAL	8	0.00606113	0.11385	0.216049	0.000901223	0.0357225	4
1820	GLN	6	0.000967959	0.109597	0.267587	0.000695944	0.0262757	4
1821	HIS	4	2.7494e-05	0.108988	0.418238	0.000491363	0.0226756	4
1822	HIS	8	0.0057092	0.11787	0.226058	0.00084407	0.0474373	4
1823	MET	10	0.0109968	0.121275	0.177549	0.00104294	0.0724233	4
1824	ALA	4	0.000452075	0.115037	0.329543	0.000480767	0.0408157	4
1825	PRO	8	0.00652662	0.124615	0.21627	0.000847248	0.102638	4
1826	THR	5	0.00181181	0.118372	0.267936	0.000626323	0.0352711	4
1827	LYS	2	1.14647e-06	0.110899	0.5	0.000319403	0.0102104	2
1828	ASP	5	0.000303323	0.11942	0.29685	0.000602979	0.0307825	4
1829	GLU	6	0.00564437	0.124232	0.250061	0.000710487	0.0489102	4
1830	PHE	9	0.00417505	0.125352	0.192176	0.000932337	0.110469	4
1831	ASP	7	0.00955559	0.126062	0.194546	0.000752145	0.0997896	4
1832	CYS	10	0.00732592	0.127592	0.178744	0.00097442	0.197446	4
1833	LYS	10	0.0708411	0.133141	0.184169	0.000958031	0.196488	4
1834	ALA	7	0.00337261	0.130562	0.243366	0.000694343	0.168027	4
1835	TRP	12	0.017158	0.129223	0.141981	0.00113748	0.184835	4
1836	ALA	6	0.00162978	0.123623	0.241344	0.000635856	0.0857827	4
1837	TYR	11	0.0236898	0.124464	0.159226	0.00111718	0.0914856	4
1838	SER	5	0.00494564	0.119763	0.236011	0.000554257	0.0435395	4
1839	SER	8	0.00586107	0.117146	0.229132	0.000849832	0.0473676	4
1840	ASP	5	0.00211137	0.115156	0.283763	0.000560469	0.0275362	4
1841	VAL	9	0.00516194	0.112516	0.229222	0.000968675	0.0432687	4
1842	ASP	5	0.000469038	0.111046	0.349605	0.000577206	0.036164	4
1843	LEU	8	0.0477717	0.121574	0.205213	0.00084848	0.0511477	4
1844	GLU	5	0.000324723	0.114396	0.368868	0.000574947	0.0564586	4
1845	LYS	6	0.0013263	0.112241	0.298869	0.000687195	0.0566678	4
1846	ASP	11	0.0134663	0.119122	0.201751	0.0011414	0.0906161	4
1847	VAL	9	0.0374088	0.12605	0.172348	0.000943751	0.100783	4
1848	HIS	11	0.0141951	0.12132	0.167589	0.00116293	0.181249	4
1849	SER	8	0.0118496	0.116107	0.207361	0.000867293	0.0973747	4
1850	GLY	5	0.00121648	0.115176	0.302439	0.000567092	0.0619883	4
1851	LEU	9	0.0104448	0.119935	0.184303	0.000953169	0.0624259	4
1852	ILE	8	0.0324403	0.128021	0.17484	0.000834847	0.118266	4
1853	GLY	4	8.07144e-05	0.119527	0.356062	0.00046852	0.0472927	4
1854	PRO	6	0.00733263	0.126408	0.200911	0.000643303	0.0943759	4
1855	LEU	9	0.00572899	0.122466	0.171475	0.000902046	0.112154	4
1856	LEU	8	0.00440847	0.128724	0.216579	0.000789456	0.168512	4
1857	VAL	9	0.00352514	0.122939	0.200655	0.000904308	0.138773	4
1858	CYS	9	0.00868922	0.120303	0.194958	0.00096242	0.0902538	4
1859	HIS	7	0.00356324	0.118058	0.238523	0.000808012	0.050275	4
1860	THR	6	0.000726652	0.108466	0.305942	0.000766275	0.0226425	4
1861	ASN	2	0	0.100999	0.680556	0.000329552	0.0063852	2
1862	THR	6	0.00211709	0.111678	0.287758	0.00076744	0.0300011	4
1863	LEU	8	0.00624732	0.111445	0.209825	0.00102054	0.0258215	4
1864	ASN	6	0.00532337	0.108088	0.344666	0.000898963	0.0110215	3
1865	PRO	3	0.000184355	0.101521	0.512539	0.000489806	0.00478491	3
1866	ALA	4	0.000204326	0.0999326	0.505208	0.000667033	0.00260674	3
1867	HIS	3	0.00349316	0.102127	0.435957	0.000516343	0.00185613	3
1868	GLY	3	0.00021682	0.10139	0.435957	0.000502339	0.00382901	3
1869	ARG	4	0.00143309	0.110385	0.283203	0.000569251	0.0179405	3
1870	GLN	8	0.00888634	0.115634	0.237929	0.00102688	0.0519703	4
1871	VAL	3	0	0.106358	0.671682	0.000456594	0.0169459	3
1872	THR	3	0	0.106358	0.671682	0.000456594	0.0169459	3
1873	VAL	6	0.00257779	0.117714	0.321919	0.000747136	0.0707967	4
1874	GLN	10	0.00762567	0.124325	0.18486	0.00103167	0.172456	4
1875	GLU	5	0.00117958	0.126504	0.292871	0.000547352	0.118912	4
1876	PHE	9	0.0836187	0.13334	0.18666	0.000891459	0.222943	4
1877	ALA	3	0.000347577	0.124476	0.380599	0.000365485	0.0948922	3
1878	LEU	8	0.0138502	0.134238	0.201794	0.000790429	0.330205	4
1879	PHE	10	0.0277213	0.133553	0.151127	0.000968112	0.376622	4
1880	PHE	7	0.00912733	0.133888	0.212347	0.000681077	0.425145	4
1881	THR	7	0.00391706	0.128415	0.207023	0.000691943	0.436081	4
1882	ILE	8	0.0164352	0.124313	0.188932	0.000789573	0.473794	4
1883	PHE	7	0.00703496	0.124117	0.195504	0.000717345	0.335052	4
1884	ASP	4	0.00227471	0.113385	0.289171	0.000504943	0.0949738	3
1885	GLU	8	0.00275292	0.110085	0.217707	0.000941757	0.145275	4
1886	THR	3	0	0.101908	0.604238	0.000423712	0.0329791	3
1887	LYS	4	0.000259953	0.109408	0.468305	0.000522579	0.052585	3
1888	SER	7	0.00115069	0.10975	0.267522	0.000826224	0.0740406	4
1889	TRP	8	0.00670942	0.106417	0.18602	0.000973379	0.0443059	4
1890	TYR	4	0.000174353	0.0984368	0.472057	0.000562676	0.0138849	4
1891	PHE	6	0.00114845	0.0985385	0.430114	0.000817556	0.016105	4
1892	THR	5	1.28988e-05	0.09493	0.459827	0.000728965	0.0105436	4
1893	GLU	9	0.00830987	0.104616	0.277926	0.00117071	0.042753	4
1894	ASN	5	3.74166e-06	0.0948221	0.496086	0.000709364	0.0113124	4
1895	MET	5	0.0016891	0.0950178	0.404222	0.000748285	0.00998012	4
1896	GLU	3	0.000898249	0.0950313	0.408285	0.00050295	0.00677747	3
1897	ARG	4	0.0015254	0.0913195	0.25	0.000734982	0.0025812	3
1898	ASN	3	0.00129408	0.0871865	0.333333	0.000582728	0.00156847	2
1899	CYS	2	0.000354232	0.0818165	0.5	0.000440142	0.000370132	2
1900	ARG	4	0.000876168	0.0843176	0.25	0.000765931	0.00148313	2
1901	ALA	3	0.00395001	0.0915889	0.333333	0.000668656	0.0033297	2
1902	PRO	2	0.00149813	0.08392	0.5	0.00062178	0.000409893	1
1903	CYS	1	0	0.0774272	1	0.000376532	4.97164e-05	1
1904	ASN	4	0.0013496	0.0916141	0.337439	0.00066965	0.00499394	3
1905	ILE	2	0	0.0793651	0.72	0.000388883	0.000731412	2
1906	GLN	5	0.000613115	0.0861902	0.411397	0.000818322	0.00287181	3
1907	MET	6	0.000185187	0.086363	0.370131	0.000951825	0.0035341	3
1908	GLU	3	0	0.0861735	0.587978	0.000504389	0.00272138	3
1909	ASP	5	0.00232171	0.0940803	0.433478	0.000771386	0.00764352	3
1910	PRO	5	0.000885199	0.0861902	0.443942	0.000808779	0.00315841	3
1911	THR	8	0.00478743	0.0941201	0.310946	0.00118716	0.0112591	3
1912	PHE	6	0.00931648	0.100497	0.281755	0.000913156	0.0255591	3
1913	LYS	6	0.00904665	0.103617	0.334217	0.000831032	0.042345	3
1914	GLU	5	0.00892545	0.114132	0.352717	0.000628586	0.155859	3
1915	ASN	5	0.0105251	0.110376	0.401869	0.000668971	0.0825097	3
1916	TYR	6	0.0030455	0.105885	0.315812	0.000787316	0.0662882	3
1917	ARG	8	0.020315	0.1236	0.178556	0.000858413	0.390211	4
1918	PHE	11	0.0201997	0.120487	0.152142	0.00111604	0.518693	4
1919	HIS	10	0.0136143	0.124128	0.185747	0.000966042	0.703645	4
1920	ALA	8	0.0037891	0.125211	0.20282	0.00077603	0.579595	4
1921	ILE	10	0.0139478	0.132349	0.181569	0.000944413	0.56557	4
1922	ASN	9	0.00561129	0.126961	0.202667	0.000888963	0.364192	4
1923	GLY	8	0.00349081	0.122107	0.207123	0.000824071	0.385728	4
1924	TYR	11	0.026418	0.125235	0.190709	0.00109012	0.520791	4
1925	ILE	10	0.0141586	0.122985	0.20284	0.000979381	0.648039	4
1926	MET	5	0.00525551	0.118551	0.287757	0.000545814	0.272359	4
1927	ASP	6	0.00642858	0.120727	0.277451	0.000637105	0.232766	4
1928	THR	6	0.00555771	0.118878	0.297436	0.000651777	0.282785	4
1929	LEU	8	0.00878916	0.127216	0.217856	0.000798662	0.334683	4
1930	PRO	7	0.0227513	0.123121	0.277312	0.00073848	0.218141	4
1931	GLY	4	0.000351763	0.119559	0.421468	0.0004674	0.0950143	4
1932	LEU	10	0.014732	0.125529	0.183837	0.00100937	0.24746	4
1933	VAL	4	0.000183244	0.119602	0.37526	0.000463679	0.09338	4
1934	MET	12	0.0974813	0.132322	0.156046	0.00117913	0.242407	4
1935	ALA	7	0.00199822	0.121896	0.255163	0.000760085	0.105285	4
1936	GLN	10	0.0236606	0.120651	0.207701	0.00107342	0.0995576	4
1937	ASP	3	2.11067e-06	0.112091	0.440522	0.000385939	0.0416474	3
1938	GLN	5	0.00562248	0.121231	0.313422	0.000564197	0.0784941	4
1939	ARG	6	0.00669442	0.124638	0.254917	0.000669024	0.0863717	4
1940	ILE	9	0.00558057	0.127325	0.192494	0.000909693	0.183484	4
1941	ARG	12	0.0169136	0.128452	0.141619	0.00119363	0.239003	4
1942	TRP	11	0.0757022	0.137814	0.149668	0.00105107	0.299038	4
1943	TYR	13	0.0844026	0.136657	0.147169	0.00122856	0.325306	4
1944	LEU	8	0.0410792	0.137629	0.179329	0.000788959	0.271649	4
1945	LEU	9	0.0116289	0.13227	0.152004	0.000881046	0.218282	4
1946	SER	6	0.00672657	0.133061	0.252199	0.000634076	0.157786	4
1947	MET	6	0.0127856	0.130054	0.18892	0.000663812	0.130277	4
1948	GLY	3	9.86025e-05	0.118709	0.408285	0.000387545	0.085936	3
1949	SER	5	0.000258577	0.121132	0.354175	0.000565108	0.173112	4
1950	ASN	10	0.0369125	0.12865	0.19369	0.00101589	0.263807	4
1951	GLU	8	0.0225169	0.127653	0.203614	0.00080157	0.41885	4
1952	ASN	9	0.00772178	0.128353	0.212095	0.000901701	0.405122	4
1953	ILE	10	0.0265956	0.133553	0.178649	0.000937193	0.536423	4
1954	HIS	9	0.0072978	0.130639	0.187202	0.000827043	0.698548	4
1955	SER	10	0.00947534	0.131917	0.186697	0.000922372	0.587642	4
1956	ILE	9	0.0196338	0.135892	0.172254	0.00085337	0.432319	4
1957	HIS	8	0.0240608	0.132915	0.180409	0.000788103	0.307908	4
1958	PHE	8	0.0121028	0.129536	0.197613	0.000817623	0.223181	4
1959	SER	7	0.001601	0.122522	0.252691	0.000750722	0.155158	4
1960	GLY	4	0.000784243	0.121408	0.366749	0.000475412	0.0701581	4
1961	HIS	7	0.00179188	0.121795	0.20427	0.000765259	0.10942	4
1962	VAL	8	0.00575611	0.124371	0.192905	0.000918306	0.0630486	4
1963	PHE	8	0.00689526	0.12617	0.197127	0.000860653	0.0875464	4
1964	THR	6	0.00153033	0.120694	0.26348	0.000669105	0.0547095	4
1965	VAL	8	0.0124664	0.129073	0.217926	0.000860758	0.0698393	4
1966	ARG	8	0.00398042	0.123577	0.226661	0.000874486	0.0551041	4
1967	LYS	7	0.0072429	0.122578	0.276708	0.000789863	0.0332653	4
1968	LYS	5	0.000335275	0.115634	0.308866	0.000605906	0.0176144	4
1969	GLU	7	0.00167513	0.121331	0.271885	0.000814552	0.0293061	4
1970	GLU	7	0.00216381	0.12	0.24998	0.000799333	0.0348496	4
1971	TYR	7	0.013064	0.123474	0.230842	0.00081851	0.0244479	4
1972	LYS	8	0.00717589	0.122398	0.177811	0.000929529	0.0412739	4
1973	MET	7	0.0140085	0.129662	0.205751	0.000750364	0.110279	4
1974	ALA	6	0.00438279	0.126492	0.262908	0.000682785	0.0747472	4
1975	LEU	8	0.0122521	0.133634	0.193985	0.00079822	0.265329	4
1976	TYR	8	0.0110147	0.132533	0.203606	0.000790477	0.302464	4
1977	ASN	9	0.0102014	0.133741	0.196376	0.000854905	0.404543	4
1978	LEU	9	0.036959	0.139367	0.187886	0.000863718	0.364363	4
1979	TYR	8	0.0390479	0.137388	0.192919	0.000800766	0.256828	4
1980	PRO	8	0.0179179	0.131839	0.194868	0.00081271	0.253528	4
1981	GLY	5	0.0115599	0.1321	0.275872	0.000553722	0.0994325	4
1982	VAL	9	0.0193037	0.134903	0.189867	0.000900191	0.216882	4
1983	PHE	7	0.00492939	0.130677	0.204037	0.000711522	0.135268	4
1984	GLU	4	0.00144035	0.131605	0.317287	0.000451508	0.112347	4
1985	THR	7	0.00928756	0.13078	0.214547	0.000710266	0.156634	4
1986	VAL	6	0.00213678	0.127385	0.254741	0.00063384	0.121263	4
1987	GLU	7	0.0036682	0.125164	0.229678	0.0007416	0.107081	4
1988	MET	8	0.00774861	0.128662	0.171312	0.000842973	0.149385	4
1989	LEU	3	4.22405e-05	0.117074	0.454267	0.000391604	0.0418475	3
1990	PRO	10	0.00683188	0.122804	0.191017	0.00106032	0.138525	4
1991	SER	6	0.0161491	0.11957	0.263944	0.000703308	0.0571074	4
1992	LYS	6	0.00597735	0.117912	0.276852	0.000687707	0.0665295	4
1993	ALA	6	0.0100991	0.118142	0.247747	0.000674688	0.0709235	4
1994	GLY	5	0.00245943	0.115524	0.251733	0.000591922	0.0488697	4
1995	ILE	6	0.00501733	0.117839	0.239832	0.000698577	0.0597329	4
1996	TRP	10	0.0236862	0.123565	0.169056	0.00102647	0.192651	4
1997	ARG	12	0.0361709	0.128898	0.166441	0.00115444	0.40772	4
1998	VAL	7	0.00370739	0.129423	0.241713	0.000691317	0.341261	4
1999	GLU	8	0.00905791	0.126913	0.214994	0.000756331	0.567325	4
2000	CYS	8	0.00220838	0.127653	0.235841	0.000739153	0.716285	4
2001	LEU	7	0.00675264	0.128144	0.215738	0.000674182	0.468491	4
2002	ILE	11	0.0113735	0.128774	0.174143	0.00100917	0.769375	4
2003	GLY	8	0.00279568	0.123772	0.230535	0.000768666	0.493539	4
2004	GLU	7	0.00384581	0.123508	0.273789	0.000675704	0.535614	4
2005	HIS	12	0.028475	0.12916	0.158526	0.00109591	0.907564	4
2006	LEU	12	0.0131959	0.127751	0.172036	0.00107957	0.906561	4
2007	HIS	7	0.00784735	0.120173	0.264874	0.000691259	0.407399	4
2008	ALA	7	0.00833534	0.123394	0.249254	0.000681184	0.566422	4
2009	GLY	7	0.00212153	0.121884	0.245848	0.000687341	0.561115	4
2010	MET	13	0.020105	0.130652	0.144449	0.00116332	1	4
2011	SER	8	0.00665149	0.125742	0.226759	0.000768642	0.529157	4
2012	THR	8	0.00698348	0.12769	0.219548	0.000790929	0.345957	4
2013	LEU	6	0.00276726	0.122376	0.287128	0.00063587	0.193672	4
2014	PHE	8	0.00923175	0.125305	0.169392	0.00081501	0.194952	4
2015	LEU	6	0.00441689	0.122242	0.275112	0.000666312	0.107561	4
2016	VAL	10	0.0105975	0.124267	0.191677	0.00102952	0.150701	4
2017	TYR	8	0.101275	0.124825	0.199082	0.000871378	0.0827707	4
2018	SER	6	0.0448051	0.116594	0.274383	0.000710959	0.0288328	4
2019	ASN	5	0.027246	0.115335	0.276296	0.000600959	0.0160248	4
2020	LYS	3	0.0162166	0.108308	0.475628	0.000409535	0.00481427	3
2021	CYS	7	0.0458438	0.109741	0.257654	0.000809538	0.00811815	4
2022	GLN	8	0.0132603	0.10226	0.210362	0.000880353	0.00439652	4
2023	THR	8	0.0131892	0.102487	0.226219	0.000889988	0.00334935	4
2024	PRO	5	0.00221568	0.0946674	0.32733	0.000592026	0.00124887	4
2025	LEU	9	0.0183149	0.0973884	0.185083	0.000997267	0.00199025	4
2026	GLY	9	0.00522303	0.0901175	0.252586	0.00107148	0.000794867	4
2027	MET	5	0.00226132	0.0912321	0.283253	0.000600846	0.000560293	4
2028	ALA	4	0.000892626	0.086018	0.384681	0.000536468	0.000289217	3
2029	SER	3	9.91771e-06	0.0829347	0.524348	0.000443958	0.000160997	3
2030	GLY	4	9.30852e-05	0.083841	0.446169	0.000548178	0.000243273	3
2031	HIS	6	0.0207049	0.0910393	0.291923	0.000748281	0.000476902	4
2032	ILE	7	0.00255664	0.0901418	0.274212	0.000847518	0.00057293	4
2033	ARG	5	0.00404871	0.0871467	0.372059	0.000652499	0.00021922	4
2034	ASP	5	0.0033734	0.0849669	0.384986	0.000658762	0.000163257	4
2035	PHE	4	0.000419002	0.0848643	0.512143	0.000541257	0.000155511	4
2036	GLN	7	0.00428454	0.0909772	0.2816	0.000858919	0.00043879	4
2037	ILE	7	0.00659872	0.0892439	0.242782	0.000838108	0.000460864	4
2038	THR	6	0.000705188	0.0833385	0.299606	0.000711412	0.000433609	4
2039	ALA	6	0.00235481	0.0824379	0.28542	0.000731546	0.00030812	4
2040	SER	4	0.000364658	0.0762814	0.349678	0.00056421	7.52176e-05	3
2041	GLY	5	0.000404511	0.0767065	0.327483	0.00064688	0.000106235	4
2042	GLN	6	0.000856134	0.0765613	0.247502	0.000764547	8.43431e-05	4
2043	TYR	7	0.000177935	0.0720648	0.228757	0.000890854	7.26586e-05	4
2044	GLY	3	1.62982e-06	0.0719715	0.487457	0.000441754	3.42397e-05	3
2045	GLN	4	2.21306e-05	0.072582	0.39502	0.000557442	4.57057e-05	3
2046	TRP	11	0.00739263	0.0773868	0.175598	0.0013292	0.000152245	4
2047	ALA	8	0.00196583	0.0781479	0.238527	0.000961975	0.000144383	4
2048	PRO	6	0.00326204	0.0825654	0.242691	0.000734415	0.000185616	4
2049	LYS	4	0.00192388	0.0789754	0.331814	0.000538718	7.16054e-05	4
2050	LEU	6	0.000921406	0.0781479	0.207536	0.000763769	9.71039e-05	4
2051	ALA	4	0.00167308	0.0835838	0.337333	0.000509103	0.000221119	4
2052	ARG	8	0.00631396	0.0868914	0.218785	0.000942797	0.00041797	4
2053	LEU	4	0.000806321	0.0803733	0.391419	0.000540325	0.000124205	4
2054	HIS	5	0.00118158	0.080238	0.31625	0.000662511	9.92839e-05	4
2055	TYR	4	0.000153665	0.0746227	0.409766	0.000565517	4.74907e-05	4
2056	SER	5	8.80636e-06	0.0722207	0.415664	0.000699551	3.6265e-05	4
2057	GLY	3	0	0.0721817	0.607917	0.000454457	2.61565e-05	3
2058	SER	5	3.35553e-05	0.0723695	0.422637	0.000684627	4.75964e-05	4
2059	ILE	5	6.26558e-05	0.0728314	0.295961	0.000676954	4.59591e-05	4
2060	ASN	8	0.00426731	0.0777791	0.246985	0.00100585	0.000131789	4
2061	ALA	7	0.00049545	0.077938	0.223764	0.000814575	0.000218235	4
2062	TRP	11	0.0131174	0.0829553	0.148183	0.00122408	0.000335532	4
2063	SER	7	0.000306578	0.0768566	0.255413	0.00082181	0.000131759	4
2064	THR	7	0.00119056	0.0768213	0.235527	0.00085842	0.000114395	4
2065	LYS	6	7.26627e-05	0.0715089	0.281979	0.000784318	5.24759e-05	4
2066	GLU	3	0.000106751	0.0749621	0.435957	0.000450917	2.71493e-05	3
2067	PRO	4	0.000537758	0.075792	0.368835	0.000589476	3.46178e-05	3
2068	PHE	1	0	0.0755048	1	0.00024243	1.61472e-05	1
2069	SER	5	0.005152	0.0816664	0.2	0.000765613	0.000133128	3
2070	TRP	8	0.00876316	0.0885455	0.24568	0.0009212	0.00085721	4
2071	ILE	7	0.01467	0.088616	0.281833	0.000791883	0.000732531	4
2072	LYS	7	0.00182396	0.0896334	0.259592	0.000787741	0.0010306	4
2073	VAL	8	0.0150682	0.0965921	0.19237	0.000885159	0.00139227	4
2074	ASP	6	0.00395686	0.0970415	0.274552	0.000699779	0.00125717	4
2075	LEU	7	0.00741151	0.0980752	0.257646	0.000807473	0.00159089	4
2076	LEU	5	0.000759262	0.091501	0.386036	0.00061702	0.000788709	4
2077	ALA	4	0.000597467	0.0940671	0.425292	0.000510991	0.000858732	4
2078	PRO	6	0.00599266	0.100915	0.260652	0.000713619	0.0023433	4
2079	MET	6	0.000940004	0.0990136	0.269494	0.000707102	0.00232668	4
2080	ILE	8	0.00188007	0.102197	0.228676	0.000893421	0.00453801	4
2081	ILE	7	0.00206319	0.100648	0.229073	0.000779465	0.00419093	4
2082	HIS	9	0.0153044	0.107853	0.196551	0.000974197	0.00677252	4
2083	GLY	4	0.000342416	0.100203	0.320928	0.000493128	0.00225079	4
2084	ILE	6	0.000900013	0.0923173	0.267191	0.000699989	0.000675117	4
2085	LYS	5	0.00282577	0.0923173	0.280803	0.00059472	0.000760242	4
2086	THR	8	0.00949972	0.0901844	0.186904	0.00090794	0.000616382	4
2087	GLN	9	0.00266332	0.0853417	0.204938	0.00101011	0.000393561	4
2088	GLY	7	0.00354642	0.0791158	0.265733	0.000838058	0.000213162	4
2089	ALA	3	7.98954e-06	0.0734243	0.471662	0.000427681	5.3448e-05	3
2090	ARG	4	0.000411536	0.0686234	0.29216	0.000634733	1.87911e-05	3
2091	GLN	5	0.00411783	0.072057	0.333333	0.000771504	3.56595e-05	3
2092	LYS	3	1.28876e-05	0.0673154	0.468642	0.000532834	7.3451e-06	3
2093	PHE	3	3.74345e-07	0.0672341	0.628642	0.00054537	6.10697e-06	3
2094	SER	3	1.28876e-05	0.0673154	0.468642	0.000532834	7.3451e-06	3
2095	SER	5	6.80727e-05	0.0713904	0.320278	0.000684798	3.5288e-05	3
2096	LEU	9	0.00253153	0.0736146	0.203985	0.00110227	0.000104948	4
2097	TYR	7	0.000944488	0.0767727	0.221368	0.000871006	9.89679e-05	4
2098	ILE	9	0.00398426	0.0829141	0.156596	0.00102922	0.000329702	4
2099	SER	4	2.7615e-05	0.0863184	0.417587	0.000547891	0.000228045	4
2100	GLN	5	0.0110586	0.0927857	0.335903	0.000644533	0.000612861	4
2101	PHE	9	0.0140265	0.0955961	0.202427	0.00100187	0.00169469	4
2102	ILE	5	0.00162771	0.0954117	0.296088	0.000621723	0.00118936	4
2103	ILE	8	0.0238207	0.104501	0.184359	0.000890022	0.00408514	4
2104	MET	7	0.0120056	0.102228	0.203637	0.000818641	0.00299845	4
2105	TYR	9	0.0574714	0.111028	0.190438	0.000991364	0.00944411	4
2106	SER	8	0.00255277	0.10233	0.267828	0.000895764	0.00323334	4
2107	LEU	6	0.00105422	0.0975521	0.331003	0.000692862	0.00202573	4
2108	ASP	6	0.000771229	0.0944063	0.366007	0.000738024	0.00143278	4
2109	GLY	5	0.000445349	0.0935332	0.423449	0.000638886	0.00118213	4
2110	LYS	3	0	0.0864245	0.63284	0.000434579	0.000453148	3
2111	LYS	5	0.000365903	0.0932458	0.431492	0.000641995	0.00112113	4
2112	TRP	7	0.00837829	0.101037	0.241502	0.000809113	0.00294193	4
2113	GLN	4	3.80981e-05	0.101098	0.348625	0.000501051	0.00335938	4
2114	THR	2	4.27275e-06	0.100831	0.5	0.000309173	0.00185706	2
2115	TYR	12	0.050184	0.111139	0.144299	0.00137634	0.0123124	4
2116	ARG	8	0.00949227	0.10815	0.247702	0.0010578	0.0085272	3
2117	GLY	5	0.00116207	0.108431	0.331806	0.000659816	0.00824053	3
2118	ASN	3	0.000190293	0.10074	0.422346	0.000459587	0.00195208	3
2119	SER	4	0.000360788	0.0989769	0.346137	0.000603479	0.00189795	3
2120	THR	4	0.00335446	0.0997683	0.361328	0.000635152	0.00167483	3
2121	GLY	4	0.00100463	0.0985094	0.454644	0.000639759	0.00152703	3
2122	THR	2	0	0.0905453	0.730903	0.00037077	0.00042347	2
2123	LEU	6	0.00240235	0.0991018	0.297164	0.000865027	0.00196432	3
2124	MET	6	0.00147121	0.100785	0.302228	0.000802064	0.00349379	3
2125	VAL	3	1.1032e-05	0.09249	0.487847	0.000450053	0.00103425	3
2126	PHE	8	0.0257655	0.10159	0.201058	0.000956296	0.00306893	4
2127	PHE	6	0.00302032	0.0939678	0.316994	0.000756977	0.00072598	4
2128	GLY	4	0.000943597	0.0883404	0.358073	0.000536782	0.00021809	4
2129	ASN	6	0.00235461	0.0845472	0.2562	0.000742666	0.000224041	4
2130	VAL	3	0.000444841	0.0781524	0.429847	0.000444354	4.35975e-05	3
2131	ASP	4	0.000276129	0.0734162	0.317744	0.000569895	3.64361e-05	3
2132	SER	6	0.00143603	0.078938	0.267513	0.000773213	0.000122549	4
2133	SER	5	0.00140968	0.0814919	0.351732	0.000634396	0.000144721	4
2134	GLY	4	0.000519932	0.0811205	0.395547	0.000536322	0.000103325	4
2135	ILE	7	0.0075642	0.0878694	0.270815	0.00083547	0.000360569	4
2136	LYS	6	0.00145432	0.0911449	0.269626	0.000731556	0.000514343	4
2137	HIS	6	0.0109033	0.0953571	0.248787	0.000710562	0.000976387	4
2138	ASN	7	0.00349106	0.0964805	0.213947	0.00081854	0.00134316	4
2139	ILE	6	0.00129867	0.0999102	0.238674	0.000701175	0.00341843	4
2140	PHE	10	0.0153439	0.108466	0.202242	0.00110705	0.00779622	4
2141	ASN	5	0.000864934	0.10535	0.314222	0.000618067	0.00562449	4
2142	PRO	6	0.00144745	0.106298	0.297701	0.000754614	0.00595568	4
2143	PRO	5	0.0155695	0.113656	0.311324	0.000607603	0.0131767	4
2144	ILE	7	0.00407713	0.107531	0.216137	0.0007961	0.00648995	4
2145	ILE	4	4.46308e-05	0.0989475	0.366847	0.000497591	0.00204889	4
2146	ALA	9	0.0102019	0.104829	0.229219	0.000990506	0.00353772	4
2147	ARG	9	0.00294542	0.0985458	0.265636	0.00100245	0.00235703	4
2148	TYR	11	0.0224466	0.10293	0.187497	0.00118461	0.00379725	4
2149	ILE	8	0.0045035	0.0975592	0.189234	0.000871117	0.00250267	4
2150	ARG	9	0.0260743	0.0963551	0.20694	0.000977008	0.00211776	4
2151	LEU	7	0.00328096	0.0887102	0.241996	0.000780673	0.000956619	4
2152	HIS	8	0.00380568	0.0939281	0.245833	0.000898546	0.00135501	4
2153	PRO	6	0.00218868	0.0879273	0.29349	0.000701353	0.000650833	4
2154	THR	6	0.000459154	0.0879273	0.309265	0.00072173	0.000706637	4
2155	HIS	6	0.00977089	0.0862737	0.273622	0.000739347	0.000323219	4
2156	TYR	8	0.00862748	0.0808258	0.209715	0.000962506	0.000136742	4
2157	SER	6	0.000531336	0.0750211	0.335151	0.000747432	6.78951e-05	4
2158	ILE	6	0.000629791	0.0750379	0.317252	0.000752116	6.2866e-05	4
2159	ARG	10	0.00154332	0.0761117	0.202953	0.00117714	0.000120958	4
2160	SER	6	7.70024e-05	0.076064	0.284264	0.00072189	9.66327e-05	4
2161	THR	7	0.00207377	0.0779471	0.221791	0.000802927	0.00019388	4
2162	LEU	9	0.00654925	0.0841581	0.169767	0.000980893	0.000478937	4
2163	ARG	11	0.00960464	0.0840574	0.162883	0.00123042	0.00045928	4
2164	MET	10	0.0129498	0.0908472	0.179171	0.00109855	0.000848688	4
2165	GLU	8	0.00962021	0.0927921	0.217323	0.000913287	0.00101066	4
2166	LEU	6	0.00394787	0.0936119	0.227589	0.000682645	0.00102123	4
2167	MET	9	0.0129341	0.100233	0.190306	0.000982283	0.00315134	4
2168	GLY	8	0.00468997	0.101598	0.237076	0.000867214	0.00420248	4
2169	CYS	6	0.0107618	0.108793	0.253471	0.000693878	0.00625898	4
2170	ASP	6	0.00229052	0.101846	0.266473	0.000716245	0.00512379	4
2171	LEU	5	0.00719144	0.107306	0.290499	0.000624743	0.00821374	4
2172	ASN	6	0.00312972	0.1089	0.276126	0.000728451	0.0139942	4
2173	SER	7	0.0386743	0.117146	0.201531	0.000810031	0.0264301	4
2174	CYS	7	0.0294775	0.10898	0.22263	0.000833152	0.00691214	4
2175	SER	4	0.000736677	0.10109	0.324905	0.000507723	0.00176563	4
2176	MET	8	0.05748	0.103867	0.213384	0.000924604	0.00274093	4
2177	PRO	4	0.0146063	0.0958639	0.356742	0.000495094	0.000650331	4
2178	LEU	9	0.0457644	0.0985313	0.189942	0.000990767	0.00120418	4
2179	GLY	7	0.00174622	0.0905146	0.289175	0.000802015	0.0003883	4
2180	MET	12	0.0293181	0.0918536	0.173696	0.00126505	0.000599063	4
2181	GLU	7	0.000166988	0.0847404	0.289094	0.00078434	0.000279678	4
2182	SER	5	1.36801e-05	0.0841899	0.379326	0.000611182	0.000194179	4
2183	LYS	5	1.23076e-05	0.0844509	0.357838	0.0005895	0.000215426	4
2184	ALA	3	1.17428e-06	0.0838726	0.481251	0.000411016	0.000118463	3
2185	ILE	9	0.0140533	0.0913758	0.204456	0.00103184	0.000394206	4
2186	SER	4	0.000346214	0.0856868	0.410448	0.000546949	9.45361e-05	3
2187	ASP	4	0.00123473	0.0843709	0.371356	0.000519724	0.000106612	3
2188	ALA	3	1.56332e-05	0.0822602	0.500319	0.000431095	6.40794e-05	3
2189	GLN	7	0.00399652	0.0890594	0.244629	0.000861716	0.000214518	4
2190	ILE	8	0.0132313	0.0865646	0.206384	0.000921936	0.000219256	4
2191	THR	3	2.35262e-05	0.0825654	0.459727	0.000405624	6.7205e-05	3
2192	ALA	6	0.0021924	0.0821387	0.268165	0.000711568	8.64832e-05	4
2193	SER	5	0.00112503	0.0767594	0.281737	0.000623772	3.82244e-05	4
2194	SER	5	0.00107325	0.0730986	0.305748	0.000631126	2.7839e-05	4
2195	TYR	5	0.00280015	0.0747815	0.255969	0.000635614	2.8836e-05	4
2196	PHE	8	0.00104892	0.0699576	0.214582	0.000985676	2.30524e-05	4
2197	THR	4	0.000344006	0.0697529	0.385182	0.000553978	9.37596e-06	4
2198	ASN	6	0.000735242	0.0654572	0.344425	0.000835733	9.03273e-06	4
2199	MET	2	0	0.061757	0.730903	0.000358513	1.89127e-06	2
2200	PHE	4	0.00078775	0.0656827	0.454861	0.000601611	6.56009e-06	3
2201	ALA	6	0.000736015	0.0698295	0.32132	0.000778409	1.72116e-05	4
2202	THR	6	0.000711119	0.0697128	0.260409	0.000780171	1.63802e-05	4
2203	TRP	9	0.0043441	0.0749874	0.17097	0.00102014	6.09285e-05	4
2204	SER	6	0.00208805	0.0748025	0.255789	0.000718776	4.77728e-05	4
2205	PRO	10	0.0130877	0.0806111	0.173022	0.00109438	0.000119317	4
2206	SER	5	0.00255099	0.0788215	0.298261	0.000604395	8.12465e-05	4
2207	LYS	9	0.00398897	0.0753258	0.194797	0.00101443	8.71608e-05	4
2208	ALA	8	0.00517385	0.0795448	0.212736	0.000861309	0.000148211	4
2209	ARG	11	0.0166348	0.0850481	0.175787	0.00117795	0.000308985	4
2210	LEU	8	0.00901102	0.0842484	0.213463	0.000907474	0.000188271	4
2211	HIS	3	7.91559e-06	0.0780428	0.451025	0.000405628	4.6817e-05	3
2212	LEU	8	0.00359249	0.0788169	0.215989	0.000919204	0.000123465	4
2213	GLN	3	0.000331075	0.0731266	0.517554	0.00043822	2.49748e-05	3
2214	GLY	3	2.41452e-06	0.0688606	0.542485	0.000448907	1.44001e-05	3
2215	ARG	5	0.00012548	0.0701635	0.320571	0.000655183	2.57057e-05	4
2216	SER	6	0.00195056	0.0702484	0.277689	0.000764451	2.59498e-05	4
2217	ASN	8	0.00172482	0.0739162	0.246344	0.000951422	6.80433e-05	4
2218	ALA	7	0.000423575	0.0754195	0.226022	0.000779121	7.88973e-05	4
2219	TRP	11	0.010706	0.0780793	0.144296	0.0011976	9.28307e-05	4
2220	ARG	6	0.0020192	0.0726452	0.239385	0.000716294	2.92576e-05	4
2221	PRO	7	0.00138137	0.0726372	0.248864	0.000860051	2.53206e-05	4
2222	GLN	4	2.23267e-05	0.0682934	0.399937	0.000549178	1.00952e-05	4
2223	VAL	4	6.577e-05	0.068262	0.304289	0.000566816	7.01915e-06	4
2224	ASN	4	5.71495e-05	0.0677081	0.372449	0.000547265	6.69142e-06	4
2225	ASN	5	0.000959844	0.0727283	0.233125	0.000688891	1.57631e-05	4
2226	PRO	2	3.75439e-05	0.0720764	0.5	0.000334169	7.14517e-06	2
2227	LYS	4	0.000631766	0.0767109	0.39446	0.000519634	3.40804e-05	4
2228	GLU	8	0.00337002	0.0782486	0.222584	0.000933011	6.30518e-05	4
2229	TRP	7	0.00417767	0.0826933	0.241667	0.000792342	0.000108936	4
2230	LEU	7	0.0101249	0.083401	0.221018	0.000778258	0.000130999	4
2231	GLN	9	0.0209038	0.0886219	0.215646	0.00100151	0.000248341	4
2232	VAL	7	0.00588538	0.0898869	0.209191	0.000792514	0.000364165	4
2233	ASP	4	4.207e-05	0.0882761	0.372876	0.000521963	0.000247415	4
2234	PHE	9	0.0145236	0.0961677	0.20022	0.00103157	0.000849248	4
2235	GLN	5	0.00446987	0.0925862	0.346894	0.000638307	0.000384964	4
2236	LYS	6	0.00135392	0.0965293	0.308716	0.0007781	0.000717719	4
2237	THR	5	0.000977121	0.0975164	0.298366	0.000641356	0.000798232	4
2238	MET	9	0.013783	0.100892	0.202613	0.0010581	0.00176593	4
2239	LYS	5	0.0219247	0.106163	0.312187	0.000624832	0.00392948	4
2240	VAL	9	0.0167141	0.0973245	0.191242	0.00101191	0.000886059	4
2241	THR	6	0.02327	0.102307	0.261604	0.000716324	0.00155453	4
2242	GLY	6	0.00768124	0.0956167	0.302689	0.00072466	0.000556673	4
2243	VAL	6	0.00603673	0.0881595	0.289964	0.000717921	0.0002036	4
2244	THR	5	0.00373143	0.085544	0.343837	0.000623445	0.000125322	4
2245	THR	6	0.00329515	0.0800312	0.245292	0.000734905	6.11274e-05	4
2246	GLN	9	0.00357522	0.0787657	0.198453	0.00105107	7.42526e-05	4
2247	GLY	6	0.000727675	0.0734404	0.211375	0.000723585	2.82852e-05	4
2248	VAL	9	0.00540918	0.0739899	0.216658	0.001033	4.78457e-05	4
2249	LYS	6	0.00445319	0.0737691	0.300087	0.000740063	3.14337e-05	4
2250	SER	6	0.00235698	0.0689958	0.335749	0.000792863	1.63446e-05	4
2251	LEU	3	0.000272449	0.0645551	0.628642	0.000513398	3.10438e-06	2
2252	LEU	2	0	0.0617512	0.804444	0.000383536	1.33637e-06	2
2253	THR	5	0.00128088	0.0658089	0.414369	0.000739987	7.91347e-06	3
2254	SER	7	0.0011459	0.0690244	0.294374	0.000871818	1.90954e-05	4
2255	MET	10	0.00263729	0.0704003	0.2016	0.00118894	2.53628e-05	4
2256	TYR	6	0.00102592	0.0714477	0.269483	0.00076894	1.3083e-05	4
2257	VAL	8	0.00175715	0.0738181	0.181045	0.000965467	2.26846e-05	4
2258	LYS	5	0.000264355	0.0714171	0.304769	0.000685325	1.13871e-05	3
2259	GLU	8	0.00192485	0.0748276	0.248816	0.000989027	3.73031e-05	4
2260	PHE	8	0.00409136	0.0804605	0.228681	0.000917726	7.75477e-05	4
2261	LEU	8	0.00089832	0.0794217	0.226263	0.00092965	9.16905e-05	4
2262	ILE	9	0.00664805	0.0849831	0.189526	0.000994923	0.000195155	4
2263	SER	8	0.0152413	0.0877193	0.225117	0.000915852	0.000240718	4
2264	SER	8	0.00405207	0.088781	0.223424	0.000930673	0.000423434	4
2265	SER	7	0.00226375	0.0884868	0.268733	0.000899161	0.000343576	4
2266	GLN	4	0.00217489	0.0922025	0.363349	0.000551378	0.000332449	3
2267	ASP	5	0.0028552	0.0856098	0.339706	0.000761561	0.000160155	3
2268	GLY	2	0	0.0788727	0.804444	0.000396886	2.30872e-05	2
2269	HIS	3	9.85243e-06	0.0790315	0.521111	0.000547572	3.01904e-05	2
2270	GLN	3	0.000147726	0.0817314	0.40747	0.000484073	6.56666e-05	2
2271	TRP	6	0.000302697	0.0824328	0.299261	0.000758604	0.000167631	4
2272	THR	4	0.0002851	0.0821842	0.413954	0.000523418	0.0001102	4
2273	LEU	6	0.00142825	0.0812587	0.252803	0.000758683	7.67744e-05	4
2274	PHE	7	0.00446608	0.084499	0.222265	0.000870226	0.000121202	4
2275	PHE	6	0.000438386	0.07802	0.368179	0.000831961	3.80527e-05	4
2276	GLN	7	0.00526834	0.0808699	0.25144	0.00102723	5.47317e-05	4
2277	ASN	1	0	0.0748235	1	0.00023701	6.63846e-06	1
2278	GLY	3	0	0.0748612	0.629094	0.000483979	1.32719e-05	3
2279	LYS	4	1.01094e-05	0.0751562	0.508474	0.000607564	1.66374e-05	3
2280	VAL	5	0.000194068	0.076203	0.326794	0.000679797	3.1113e-05	4
2281	LYS	5	0.000548228	0.0770474	0.2871	0.000672341	3.33603e-05	4
2282	VAL	4	0.000599875	0.0745394	0.400851	0.0005617	1.90805e-05	3
2283	PHE	8	0.00559234	0.0802477	0.215773	0.000956502	7.8428e-05	4
2284	GLN	3	1.48963e-05	0.0697529	0.514861	0.000453226	8.21997e-06	3
2285	GLY	3	0.000816991	0.0753726	0.411736	0.000448605	9.87261e-06	3
2286	ASN	8	0.00671835	0.0760554	0.231244	0.00100281	2.9156e-05	4
2287	GLN	3	0	0.070751	0.568287	0.000438718	6.57098e-06	3
2288	ASP	6	0.00056538	0.0708185	0.330304	0.000783251	1.19363e-05	4
2289	SER	7	0.000115903	0.0695675	0.280998	0.000860688	2.03575e-05	4
2290	PHE	4	7.45553e-06	0.0694336	0.448459	0.000543726	1.00567e-05	4
2291	THR	5	0.000618614	0.0730946	0.338357	0.00065374	1.91866e-05	4
2292	PRO	4	0.000955801	0.0784371	0.370548	0.00052321	4.15831e-05	4
2293	VAL	5	0.00867898	0.0810909	0.30645	0.000666324	4.08529e-05	4
2294	VAL	5	0.0198604	0.0874779	0.305156	0.000648813	0.000111339	4
2295	ASN	5	0.00755621	0.0856593	0.253294	0.000644499	7.12701e-05	4
2296	SER	3	0.00235431	0.0891367	0.402971	0.000427352	0.000116681	3
2297	LEU	8	0.00964565	0.0904655	0.238072	0.000968012	0.000334045	4
2298	ASP	3	0	0.0862403	0.568287	0.000430065	0.000131141	3
2299	PRO	6	0.00672781	0.0868801	0.311275	0.000772444	0.000222079	4
2300	PRO	6	0.00574556	0.0936842	0.328553	0.000744765	0.000525088	4
2301	LEU	7	0.0195218	0.0946406	0.221382	0.000819844	0.000664755	4
2302	LEU	6	0.024529	0.099168	0.233544	0.000728721	0.00209108	4
2303	THR	10	0.00905789	0.0962995	0.19593	0.00114862	0.0010922	4
2304	ARG	8	0.0508868	0.099612	0.226299	0.00096772	0.00114499	4
2305	TYR	9	0.0271816	0.0935595	0.188421	0.00104943	0.000591115	4
2306	LEU	6	0.00719784	0.0905637	0.209317	0.000684085	0.000280863	4
2307	ARG	9	0.00322476	0.0859461	0.209624	0.000980163	0.000198459	4
2308	ILE	7	0.000740406	0.080816	0.255136	0.00077824	0.000115349	4
2309	HIS	11	0.0153459	0.0826881	0.189831	0.00119614	0.000148227	4
2310	PRO	8	0.00433438	0.0777112	0.215608	0.000928805	5.39387e-05	4
2311	GLN	7	0.00566335	0.0774901	0.230786	0.000862914	4.31462e-05	4
2312	SER	5	0.000123456	0.0723146	0.335358	0.000646271	1.5802e-05	4
2313	TRP	7	0.00188343	0.0723891	0.258184	0.000865061	1.5761e-05	4
2314	VAL	5	0.000386043	0.0689317	0.32078	0.000645667	9.23108e-06	4
2315	HIS	4	1.56635e-05	0.0665603	0.415753	0.000533871	8.17657e-06	4
2316	GLN	7	0.000486718	0.0689922	0.283113	0.000863949	1.37235e-05	4
2317	ILE	7	0.00150835	0.072511	0.219798	0.000861333	1.86646e-05	4
2318	ALA	5	0.00129197	0.0733154	0.23983	0.000605994	2.9234e-05	4
2319	LEU	6	0.00105828	0.0760944	0.233006	0.00070571	5.22994e-05	4
2320	ARG	10	0.0154132	0.0794596	0.162948	0.0010822	0.00014546	4
2321	MET	9	0.0164929	0.0856868	0.181151	0.000978141	0.000265828	4
2322	GLU	9	0.0178488	0.0912509	0.196986	0.000990116	0.000411617	4
2323	VAL	8	0.0108091	0.0938357	0.187668	0.000883824	0.000693233	4
2324	LEU	7	0.00213321	0.0968444	0.27116	0.000802909	0.00100501	4
2325	GLY	7	0.0106521	0.101846	0.226116	0.000817468	0.00169103	4
2326	CYS	5	0.00404273	0.104077	0.333425	0.000648118	0.00186082	4
2327	GLU	3	0.00293076	0.10352	0.408285	0.000456202	0.00104318	3
2328	ALA	3	0.00369871	0.109597	0.422346	0.000472291	0.0049739	3
2329	GLN	5	0.010858	0.109904	0.280756	0.000702463	0.00826771	4
2330	ASP	5	0.0035834	0.103145	0.374844	0.000696857	0.00186028	4
2331	LEU	3	9.55017e-05	0.0969358	0.527531	0.000457304	0.000879613	3
2332	TYR	5	0.0532796	0.105617	0.289244	0.000684306	0.00467408	4
