# Supplementary material for: Protein residue network analysis reveals fundamental properties of the human coagulation factor VIII
Source: Sci Rep. 2021 Jun 16;11:12625. doi: 10.1038/s41598-021-92201-3 (PMC8209229; doi:10.1038/s41598-021-92201-3)
Supplement: Supplementary file 3 — Supplementary Table 2. [file 41598_2021_92201_MOESM3_ESM.xlsx]

## Sheet: Definitions
	Supplementary Table 2 of the manuscript “Protein residue network analysis reveals fundamental properties of the human coagulation factor VIII”, by Tiago J. S. Lopes, Ricardo Rios, Tatiane Nogueira, Rodrigo F. Mello.
	This table contains the predicted chromogenic activity of residues located at the A1, A3 and C1 domains of the human FVIII protein (PDB ID: 2R7E).
	These predictions were outputted by out machine learning framework, the details of its training and evaluation are described in detail on the methods section of the manuscript.
	Column meaning
	Amino Acid	The amino acid number, using the legacy numbering system; namely, the 2R7E protein structure numbering (first amino acid is alanine)
	Residue	The residue of the 2R7E protein structure.
	Domain	The domain where the amino acid is located.
	SVM (Radial)	The predicted chromogenic activity outputted by the SVM with Radial kernel. Higher values indicate activity closer to the wild-type form of the protein.
	Naive Bayes	The predicted chromogenic activity outputted by the Naive Bayes. Higher values indicate activity closer to the wild-type form of the protein.
	XGBoost	The predicted chromogenic activity outputted by the XGBoost. Higher values indicate activity closer to the wild-type form of the protein.
	Predicted Chromogenic activity (Ensemble)	The predicted chromogenic activity outputted by the Ensemble of classifiers. Calculated using the median value of the three previous algorithms. Higher values indicate activity closer to the wild-type form of the protein.
	Relative Surface Exposure	The relative exposure of all amino acids, indicating their degree of burial in a structure. Relative exposures were calculated by normalizing the surface area of the residue by the surface area of the same type of residue in a reference state (we used the reference values by Bendell CJ et al., Bioinformatics 2014, of the solvent-excluded surface areas of the 20 standard amino acids in Gly-X-Gly t…
	Color code
	High Predicted Chromogenic activity (closer to the wild-type form)
	Unclear whether it has high- or low-chromogenic activity
	Low Predicted Chromogenic activity (distant to the wild-type form)

## Sheet: Predicted Chromogenic activity
Amino Acid	Residue	Domain	SVM (Radial)	Naive Bayes	XGBoost	Predicted Chromogenic activity (Ensemble)	Relative Surface Exposure Area
1	ALA	A1	0.609905	0.906761	0.461112	0.609905	1.17617
2	THR	A1	0.645765	0.642322	0.652228	0.645765	0.587643
3	ARG	A1	0.539167	0.512739	0.547502	0.539167	0.526769
4	ARG	A1	0.620724	0.874509	0.785029	0.785029	0.755279
5	TYR	A1	0.289782	0.0226586	0.514747	0.289782	0.492897
6	TYR	A1	0.385798	0.383914	0.441943	0.385798	0.635073
7	LEU	A1	0.29753	0.12053	0.405414	0.29753	0.189111
8	GLY	A1	0.524633	0.501556	0.710228	0.524633	0
9	ALA	A1	0.31342	0.0645517	0.325388	0.31342	0
10	VAL	A1	0.295883	0.296401	0.299484	0.296401	0.460148
11	GLU	A1	0.276305	0.218847	0.299484	0.276305	0.721339
12	LEU	A1	0.310791	0.335549	0.441943	0.335549	0.716922
13	SER	A1	0.540241	0.563194	0.547502	0.547502	0.763394
14	TRP	A1	0.261825	0.199202	0.299484	0.261825	0.328444
15	ASP	A1	0.673244	0.695213	0.563086	0.673244	0.516771
16	TYR	A1	0.286431	0.240394	0.299484	0.286431	0.340817
17	MET	A1	0.281572	0.29648	0.299484	0.29648	0.677377
18	GLN	A1	0.57155	0.521627	0.413235	0.521627	0.96667
19	SER	A1	0.67889	0.817949	0.570049	0.67889	0.847174
20	ASP	A1	0.388481	0.113979	0.441943	0.388481	0.797404
21	LEU	A1	0.674996	0.837717	0.570049	0.674996	0.836044
22	GLY	A1	0.688328	0.777893	0.570049	0.688328	0.952272
23	GLU	A1	0.548543	0.610993	0.560824	0.560824	0.779461
24	LEU	A1	0.666572	0.824132	0.681941	0.681941	0.749845
25	PRO	A1	0.653858	0.951453	0.713398	0.713398	0.972668
26	VAL	A1	0.641878	0.959286	0.524327	0.641878	0.870469
27	ASP	A1	0.661246	0.928039	0.701319	0.701319	0.898901
28	ALA	A1	0.679578	0.977947	0.574038	0.679578	0.89952
29	ARG	A1	0.664717	0.800649	0.681941	0.681941	0.81094
30	PHE	A1	0.666685	0.763942	0.649542	0.666685	0.744866
31	PRO	A1	0.666291	0.951547	0.551681	0.666291	0.7656
32	PRO	A1	0.602526	0.677762	0.545224	0.602526	0.782618
33	ARG	A1	0.34859	0.409957	0.439677	0.409957	0.862754
34	VAL	A1	0.656005	0.961675	0.777558	0.777558	0.896143
35	PRO	A1	0.662028	0.934005	0.777558	0.777558	0.667737
36	LYS	A1	0.678383	0.844465	0.701319	0.701319	0.981558
37	SER	A1	0.653141	0.953752	0.524327	0.653141	0.994497
38	PHE	A1	0.644983	0.815243	0.669938	0.669938	1.03553
39	PRO	A1	0.657869	0.949268	0.524327	0.657869	0.927701
40	PHE	A1	0.424124	0.511673	0.439677	0.439677	0.956046
41	ASN	A1	0.670062	0.885825	0.681941	0.681941	0.935535
42	THR	A1	0.666331	0.812064	0.596328	0.666331	0.927376
43	SER	A1	0.571824	0.963656	0.656898	0.656898	0.887432
44	VAL	A1	0.571824	0.963656	0.656898	0.656898	0.934501
45	VAL	A1	0.268552	0.250328	0.441943	0.268552	0.645954
46	TYR	A1	0.240744	0.200777	0.299484	0.240744	0.318778
47	LYS	A1	0.263116	0.212545	0.441943	0.263116	0.546908
48	LYS	A1	0.271953	0.110096	0.16746	0.16746	0.210674
49	THR	A1	0.309359	0.0780821	0.254052	0.254052	0.0458509
50	LEU	A1	0.286817	0.14151	0.212244	0.212244	0.456059
51	PHE	A1	0.294409	0.00539753	0.0843422	0.0843422	0.0795935
52	VAL	A1	0.297487	0.0910397	0.221708	0.221708	0.401318
53	GLU	A1	0.629627	0.608962	0.547502	0.608962	0.812852
54	PHE	A1	0.262107	0.273811	0.16746	0.262107	0.232384
55	THR	A1	0.626459	0.910251	0.383634	0.626459	0.901897
56	ASP	A1	0.508048	0.526865	0.441943	0.508048	0.508706
57	HIS	A1	0.692726	0.780815	0.652228	0.692726	0.732713
58	LEU	A1	0.332676	0.469608	0.151734	0.332676	0.724522
59	PHE	A1	0.637959	0.920103	0.409504	0.637959	0.934424
60	ASN	A1	0.650825	0.716981	0.590453	0.650825	0.797399
61	ILE	A1	0.655314	0.700453	0.53404	0.655314	0.87282
62	ALA	A1	0.690606	0.81973	0.570049	0.690606	1.04312
63	LYS	A1	0.658889	0.704564	0.53404	0.658889	0.937745
64	PRO	A1	0.406782	0.454626	0.299484	0.406782	0.532189
65	ARG	A1	0.473863	0.490919	0.441943	0.473863	0.759434
66	PRO	A1	0.689514	0.740971	0.72708	0.72708	0.613986
67	PRO	A1	0.445798	0.427603	0.441943	0.441943	0.696119
68	TRP	A1	0.289706	0.043544	0.325388	0.289706	0.281616
69	MET	A1	0.30502	0.183531	0.364133	0.30502	0.290086
70	GLY	A1	0.635039	0.630574	0.697237	0.635039	0.566196
71	LEU	A1	0.275431	0.0601086	0.0833268	0.0833268	0.169349
72	LEU	A1	0.390704	0.342188	0.514747	0.390704	0.067923
73	GLY	A1	0.354827	0.298973	0.364133	0.354827	0.0747746
74	PRO	A1	0.321608	0.200496	0.405414	0.321608	0.545971
75	THR	A1	0.356565	0.27939	0.514747	0.356565	0.631091
76	ILE	A1	0.289054	0.0877291	0.253274	0.253274	0.175545
77	GLN	A1	0.287273	0.093702	0.558116	0.287273	0.707437
78	ALA	A1	0.359115	0.296793	0.405414	0.359115	0.314604
79	GLU	A1	0.300523	0.0913023	0.221708	0.221708	0.368107
80	VAL	A1	0.356198	0.279762	0.514747	0.356198	0.335133
81	TYR	A1	0.667646	0.670766	0.755186	0.670766	0.902028
82	ASP	A1	0.448983	0.417255	0.514747	0.448983	0.448337
83	THR	A1	0.425175	0.376497	0.514747	0.425175	0.444057
84	VAL	A1	0.3093	0.190576	0.253274	0.253274	0
85	VAL	A1	0.508993	0.471297	0.514747	0.508993	0.55363
86	ILE	A1	0.256835	0.0037958	0.212244	0.212244	0.0997729
87	THR	A1	0.309688	0.201259	0.514747	0.309688	0.436288
88	LEU	A1	0.323286	0.0514269	0.325388	0.323286	0
89	LYS	A1	0.289702	0.0970277	0.221708	0.221708	0.373203
90	ASN	A1	0.307504	0.0718018	0.254052	0.254052	0.0325304
91	MET	A1	0.550151	0.56375	0.441943	0.550151	0.710253
92	ALA	A1	0.322629	0.312894	0.441943	0.322629	0.240447
93	SER	A1	0.34442	0.374043	0.401577	0.374043	0.727514
94	HIS	A1	0.31663	0.246862	0.364133	0.31663	0.372442
95	PRO	A1	0.387744	0.374245	0.441943	0.387744	0.46062
96	VAL	A1	0.35744	0.260978	0.473373	0.35744	0
97	SER	A1	0.326711	0.0795259	0.253274	0.253274	0
98	LEU	A1	0.307691	0.0253575	0.154877	0.154877	0
99	HIS	A1	0.288868	0.0614049	0.253274	0.253274	0
100	ALA	A1	0.284104	0.0620357	0.405414	0.284104	0
101	VAL	A1	0.289904	0.14754	0.558116	0.289904	0.0600664
102	GLY	A1	0.563094	0.796714	0.809483	0.796714	0
103	VAL	A1	0.313095	0.102498	0.253274	0.253274	0.131807
104	SER	A1	0.573817	0.570234	0.789241	0.573817	0.42758
105	TYR	A1	0.3169	0.000551581	0.154877	0.154877	0.248612
106	TRP	A1	0.269235	0.153694	0.242883	0.242883	0.787319
107	LYS	A1	0.280269	0.00124863	0.0976626	0.0976626	0.307594
108	ALA	A1	0.58192	0.873781	0.830265	0.830265	0.685533
109	SER	A1	0.329668	0.143	0.253274	0.253274	0
110	GLU	A1	0.352931	0.15413	0.405414	0.352931	0
111	GLY	A1	0.375521	0.31605	0.405414	0.375521	0.130827
112	ALA	A1	0.466794	0.435728	0.514747	0.466794	0.350234
113	GLU	A1	0.356581	0.999867	0.564362	0.564362	0.992776
114	TYR	A1	0.314942	0.0599266	0.253274	0.253274	0.241048
115	ASP	A1	0.569025	0.867693	0.727007	0.727007	0.875122
116	ASP	A1	0.329314	0.249035	0.514747	0.329314	0.073471
117	GLN	A1	0.336178	0.294382	0.364133	0.336178	0.695041
118	THR	A1	0.599394	0.564704	0.633204	0.599394	0.449577
119	SER	A1	0.654175	0.844885	0.775017	0.775017	0.667452
120	GLN	A1	0.654188	0.844924	0.775017	0.775017	0.836587
121	ARG	A1	0.49469	0.247836	0.563086	0.49469	0.789459
122	GLU	A1	0.277424	0.0036979	0.514747	0.277424	0.638931
123	LYS	A1	0.345442	0.214398	0.514747	0.345442	0.566512
124	GLU	A1	0.434543	0.339991	0.618425	0.434543	0.788302
125	ASP	A1	0.40601	0.372442	0.514747	0.40601	0.382015
126	ASP	A1	0.309495	0.151011	0.212244	0.212244	0.215026
127	LYS	A1	0.299011	0.203589	0.364133	0.299011	0.639111
128	VAL	A1	0.457805	0.46012	0.441943	0.457805	0.150512
129	PHE	A1	0.645791	0.67465	0.775017	0.67465	0.662738
130	PRO	A1	0.588388	0.610786	0.748604	0.610786	0.642064
131	GLY	A1	0.637332	0.886344	0.411728	0.637332	1.01455
132	GLY	A1	0.634968	0.6529	0.652228	0.652228	0.477333
133	SER	A1	0.669667	0.674	0.618495	0.669667	0.682552
134	HIS	A1	0.486748	0.467865	0.514747	0.486748	0.541281
135	THR	A1	0.321943	0.000158506	0.514747	0.321943	0.689181
136	TYR	A1	0.307292	0.0711979	0.253274	0.253274	0.0966869
137	VAL	A1	0.554511	0.534067	0.618425	0.554511	0.617676
138	TRP	A1	0.319888	0.0289905	0.154877	0.154877	0.0426647
139	GLN	A1	0.610662	0.595825	0.755186	0.610662	0.655334
140	VAL	A1	0.274213	0.15174	0.0833268	0.15174	0.102843
141	LEU	A1	0.306832	0.178695	0.558116	0.306832	0.543726
142	LYS	A1	0.629731	0.789213	0.821882	0.789213	0.944232
143	GLU	A1	0.522074	0.532295	0.558116	0.532295	0.733121
144	ASN	A1	0.510502	0.501644	0.672716	0.510502	0.1344
145	GLY	A1	0.351283	0.275877	0.558116	0.351283	0.247149
146	PRO	A1	0.534648	0.525324	0.514747	0.525324	0.31837
147	MET	A1	0.420067	0.36435	0.514747	0.420067	0.427156
148	ALA	A1	0.652033	0.828547	0.821882	0.821882	0.943221
149	SER	A1	0.658244	0.737061	0.821882	0.737061	0.63648
150	ASP	A1	0.319601	0.192284	0.558116	0.319601	0.279811
151	PRO	A1	0.674859	0.726633	0.78111	0.726633	0.777088
152	LEU	A1	0.639565	0.865625	0.39767	0.639565	0.635434
153	CYS	A1	0.659574	0.65185	0.684699	0.659574	0.491747
154	LEU	A1	0.350444	0.276631	0.558116	0.350444	0.258954
155	THR	A1	0.286081	0.0574692	0.405414	0.286081	0.156249
156	TYR	A1	0.324632	0.0514688	0.253274	0.253274	0.114025
157	SER	A1	0.276296	0.00447499	0.242883	0.242883	0
158	TYR	A1	0.337155	0.0168178	0.0843422	0.0843422	0
159	LEU	A1	0.343318	0.212247	0.242883	0.242883	0
160	SER	A1	0.32002	0.0764847	0.242883	0.242883	0
161	HIS	A1	0.247975	0.0118109	0.253274	0.247975	0.178465
162	VAL	A1	0.314418	0.178511	0.558116	0.314418	0.486602
163	ASP	A1	0.376078	0.258304	0.558116	0.376078	0.506574
164	LEU	A1	0.291587	0.0322682	0.253274	0.253274	0.14812
165	VAL	A1	0.360221	0.101321	0.405414	0.360221	0.465887
166	LYS	A1	0.319848	0.205061	0.514747	0.319848	0.610646
167	ASP	A1	0.302564	0.00563713	0.0843422	0.0843422	0.03145
168	LEU	A1	0.289618	0.0359591	0.253274	0.253274	0
169	ASN	A1	0.303316	0.13164	0.221708	0.221708	0.125337
170	SER	A1	0.276715	0.0573967	0.212244	0.212244	0
171	GLY	A1	0.428801	0.373769	0.514747	0.428801	0
172	LEU	A1	0.352996	0.104506	0.242883	0.242883	0
173	ILE	A1	0.333364	0.141901	0.405414	0.333364	0
174	GLY	A1	0.597326	0.643196	0.70395	0.643196	0
175	ALA	A1	0.620452	0.838286	0.78111	0.78111	0
176	LEU	A1	0.325665	0.243379	0.405414	0.325665	0
177	LEU	A1	0.267724	0.00539297	0.242883	0.242883	0.19635
178	VAL	A1	0.418935	0.357055	0.558116	0.418935	0
179	CYS	A1	0.369254	0.289925	0.514747	0.369254	0.185009
180	ARG	A1	0.301075	0.084935	0.221708	0.221708	0.519972
181	GLU	A1	0.509272	0.491601	0.441943	0.491601	0.835635
182	GLY	A1	0.614584	0.898125	0.411728	0.614584	0.88533
183	SER	A1	0.305547	0.24152	0.364133	0.305547	0.648165
184	LEU	A1	0.490306	0.487975	0.441943	0.487975	0.756482
185	ALA	A1	0.493829	0.519998	0.499047	0.499047	0.814962
186	LYS	A1	0.412215	0.375054	0.547502	0.412215	0.653127
187	GLU	A1	0.434615	0.394493	0.514747	0.434615	0.746403
188	LYS	A1	0.684182	0.724794	0.72708	0.724794	0.788598
189	THR	A1	0.633345	0.653271	0.697237	0.653271	0.590167
190	GLN	A1	0.518954	0.513293	0.441943	0.513293	0.89921
191	THR	A1	0.578777	0.566168	0.563086	0.566168	0.710025
192	LEU	A1	0.570072	0.531594	0.561057	0.561057	0.905719
193	HIS	A1	0.446269	0.421377	0.514747	0.446269	0.578403
194	LYS	A1	0.259071	0.100941	0.364133	0.259071	0.700511
195	PHE	A1	0.262772	0.0315557	0.253274	0.253274	0.259175
196	ILE	A1	0.320799	0.235706	0.558116	0.320799	0.144037
197	LEU	A1	0.235762	0.0326068	0.242883	0.235762	0
198	LEU	A1	0.353693	0.298657	0.364133	0.353693	0
199	PHE	A1	0.277621	0.0651588	0.253274	0.253274	0
200	ALA	A1	0.347716	0.2795	0.405414	0.347716	0
201	VAL	A1	0.317968	0.134613	0.253274	0.253274	0.0877188
202	PHE	A1	0.3883	0.370269	0.364133	0.370269	0
203	ASP	A1	0.390925	0.346514	0.514747	0.390925	0.447238
204	GLU	A1	0.269478	0.267653	0.16746	0.267653	0.150783
205	GLY	A1	0.617169	0.891438	0.817004	0.817004	0.787568
206	LYS	A1	0.685934	0.724764	0.72708	0.724764	0.791802
207	SER	A1	0.430199	0.414716	0.514747	0.430199	0.355536
208	TRP	A1	0.253278	0.062407	0.175372	0.175372	0.536217
209	HIS	A1	0.649684	0.650818	0.53404	0.649684	0.830784
210	SER	A1	0.641478	0.915862	0.610293	0.641478	0.953484
211	GLU	A1	0.65334	0.932912	0.610293	0.65334	1.06156
212	THR	A1	0.657343	0.938407	0.840043	0.840043	0.867029
213	LYS	A1	0.653315	0.932845	0.610293	0.653315	1.03547
214	ASN	A1	0.641614	0.915726	0.610293	0.641614	1.13585
222	ALA	A1	0.566759	0.999938	0.650722	0.650722	1.27885
223	ALA	A1	0.65051	0.928939	0.610293	0.65051	1.03802
224	SER	A1	0.670353	0.755611	0.596328	0.670353	0.953456
225	ALA	A1	0.636432	0.910597	0.798806	0.798806	0.638963
226	ARG	A1	0.478286	0.488226	0.547502	0.488226	0.531064
227	ALA	A1	0.486967	0.98963	0.432124	0.486967	0.878844
228	TRP	A1	0.645421	0.653605	0.53404	0.645421	0.856266
229	PRO	A1	0.619122	0.874753	0.612476	0.619122	0.811895
230	LYS	A1	0.390867	0.354993	0.473373	0.390867	0.662922
231	MET	A1	0.357519	0.321601	0.364133	0.357519	0.404743
232	HIS	A1	0.284348	0.0103533	0.0843422	0.0843422	0.140434
233	THR	A1	0.308732	0.1408	0.212244	0.212244	0
234	VAL	A1	0.303304	0.148279	0.212244	0.212244	0
235	ASN	A1	0.462809	0.442447	0.514747	0.462809	0
236	GLY	A1	0.370795	0.328836	0.514747	0.370795	0
237	TYR	A1	0.297248	0.0269553	0.0718061	0.0718061	0.0815033
238	VAL	A1	0.258567	0.0912068	0.341554	0.258567	0.25611
239	ASN	A1	0.683085	0.710587	0.775017	0.710587	0.527699
240	ARG	A1	0.247218	0.0363891	0.299484	0.247218	0.548905
241	SER	A1	0.278546	0.207471	0.401577	0.278546	0.384466
242	LEU	A1	0.340161	0.314835	0.364133	0.340161	0.144723
243	PRO	A1	0.592391	0.570059	0.618495	0.592391	0.614939
244	GLY	A1	0.691226	0.760364	0.72708	0.72708	0.7236
245	LEU	A1	0.382708	0.340096	0.514747	0.382708	0.0307177
246	ILE	A1	0.660449	0.835219	0.598538	0.660449	0.75702
247	GLY	A1	0.677779	0.727998	0.570049	0.677779	0.318365
248	CYS	A1	0.326728	0.368244	0.299484	0.326728	0.326805
249	HIS	A1	0.331168	0.40184	0.299484	0.331168	0.569296
250	ARG	A1	0.617793	0.901321	0.764568	0.764568	0.890647
251	LYS	A1	0.579212	0.570466	0.441943	0.570466	0.808129
252	SER	A1	0.368893	0.349845	0.514747	0.368893	0.686372
253	VAL	A1	0.475536	0.432803	0.618425	0.475536	0.0680728
254	TYR	A1	0.66923	0.786234	0.469315	0.66923	0.736526
255	TRP	A1	0.274072	0.0347501	0.242883	0.242883	0
256	HIS	A1	0.247221	0.0144474	0.317642	0.247221	0.298736
257	VAL	A1	0.339548	0.264414	0.405414	0.339548	0
258	ILE	A1	0.315805	0.225453	0.405414	0.315805	0
259	GLY	A1	0.357953	0.296769	0.558116	0.357953	0
260	MET	A1	0.275324	0.0563704	0.253274	0.253274	0
261	GLY	A1	0.610277	0.624242	0.799548	0.624242	0.135641
262	THR	A1	0.358838	0.23279	0.405414	0.358838	0.330289
263	THR	A1	0.387399	0.321572	0.516969	0.387399	0.399674
264	PRO	A1	0.251764	0.0287455	0.516969	0.251764	0.494179
265	GLU	A1	0.249013	0.066678	0.405414	0.249013	0.47376
266	VAL	A1	0.280166	0.114509	0.317642	0.280166	0.634843
267	HIS	A1	0.346841	0.161993	0.405414	0.346841	0.014127
268	SER	A1	0.47207	0.414194	0.658672	0.47207	0.428909
269	ILE	A1	0.306699	0.0254119	0.364796	0.306699	0
270	PHE	A1	0.256243	0.00400349	0.0976626	0.0976626	0.519443
271	LEU	A1	0.257402	0.066208	0.364133	0.257402	0.0966832
272	GLU	A1	0.421103	0.0111852	0.514747	0.421103	0.873629
273	GLY	A1	0.621353	0.880912	0.461112	0.621353	0.55449
274	HIS	A1	0.313589	0.267898	0.364133	0.313589	0.412739
275	THR	A1	0.668224	0.735509	0.666337	0.668224	0.613139
276	PHE	A1	0.27069	0.00406287	0.154877	0.154877	0.114435
277	LEU	A1	0.335369	0.222414	0.405414	0.335369	0.439129
278	VAL	A1	0.41421	0.348027	0.558116	0.41421	0.520404
279	ARG	A1	0.560916	0.585342	0.672716	0.585342	0.857093
280	ASN	A1	0.543974	0.497976	0.633204	0.543974	0.543533
281	HIS	A1	0.293876	0.00119277	0.351987	0.293876	0.377164
282	ARG	A1	0.306997	0.000565339	0.0843422	0.0843422	0.463606
283	GLN	A1	0.344797	0.269618	0.558116	0.344797	0.723754
284	ALA	A1	0.404317	0.346086	0.514747	0.404317	0.509888
285	SER	A1	0.351423	0.153161	0.405414	0.351423	0.0988284
286	LEU	A1	0.425711	0.405783	0.558116	0.425711	0.183928
287	GLU	A1	0.268841	0.0119059	0.558116	0.268841	0.543454
288	ILE	A1	0.309251	0.000970825	0.154877	0.154877	0.0404406
289	SER	A1	0.317244	0.0870454	0.405414	0.317244	0.239612
290	PRO	A1	0.382792	0.317772	0.558116	0.382792	0
291	ILE	A1	0.365366	0.0786852	0.242883	0.242883	0
292	THR	A1	0.35617	0.130961	0.405414	0.35617	0.279225
293	PHE	A1	0.267617	0.0119196	0.242883	0.242883	0.345084
294	LEU	A1	0.262572	0.015197	0.405414	0.262572	0.497658
295	THR	A1	0.355276	0.285237	0.558116	0.355276	0.616962
296	ALA	A1	0.472892	0.412591	0.618425	0.472892	0.279772
297	GLN	A1	0.410947	0.309463	0.514747	0.410947	0.446625
298	THR	A1	0.339378	0.278051	0.514747	0.339378	0.0981701
299	LEU	A1	0.405341	0.374	0.514747	0.405341	0.698107
300	LEU	A1	0.284794	0.27556	0.279153	0.279153	0.0496222
301	MET	A1	0.498358	0.518563	0.441943	0.498358	0.655856
302	ASP	A1	0.587489	0.576537	0.441943	0.576537	0.696168
303	LEU	A1	0.50881	0.56358	0.413235	0.50881	0.646474
304	GLY	A1	0.582608	0.58221	0.697237	0.582608	0.547386
305	GLN	A1	0.607968	0.606067	0.748604	0.607968	0.728676
306	PHE	A1	0.263035	0.00845634	0.195128	0.195128	0.347049
307	LEU	A1	0.262816	0.085873	0.364133	0.262816	0.394964
308	LEU	A1	0.271908	0.00154467	0.0976626	0.0976626	0
309	PHE	A1	0.285519	0.103566	0.405414	0.285519	0.351695
310	CYS	A1	0.362538	0.204245	0.514747	0.362538	0.0900071
311	HIS	A1	0.485372	0.427427	0.670918	0.485372	0.665444
312	ILE	A1	0.376599	0.29142	0.514747	0.376599	0.623419
313	SER	A1	0.595093	0.555906	0.633204	0.595093	0.743874
314	SER	A1	0.661071	0.814165	0.821882	0.814165	0.660607
315	HIS	A1	0.346609	0.059163	0.351987	0.346609	0.264259
316	GLN	A1	0.421823	0.348377	0.618425	0.421823	0.479638
317	HIS	A1	0.652468	0.860167	0.39767	0.652468	0.718553
318	ASP	A1	0.591113	0.557894	0.684699	0.591113	0.630865
319	GLY	A1	0.312963	0.176905	0.212244	0.212244	0
320	MET	A1	0.310926	0.00883216	0.0843422	0.0843422	0
321	GLU	A1	0.301689	0.226901	0.341554	0.301689	0.240743
322	ALA	A1	0.430731	0.416002	0.514747	0.430731	0
323	TYR	A1	0.301822	0.255073	0.364133	0.301822	0.572005
324	VAL	A1	0.354213	0.276518	0.514747	0.354213	0.0434665
325	LYS	A1	0.313611	0.294085	0.441943	0.313611	0.680559
326	VAL	A1	0.307217	0.250582	0.441943	0.307217	0.168613
327	ASP	A1	0.571675	0.5619	0.53404	0.5619	0.755713
328	SER	A1	0.566057	0.997706	0.562101	0.566057	0.890156
329	CYS	A1	0.643105	0.915683	0.656898	0.656898	0.740272
330	PRO	A1	0.644922	0.931743	0.694462	0.694462	1.00861
331	GLU	A1	0.667647	0.978692	0.75267	0.75267	0.943857
332	GLU	A1	0.595269	0.999957	0.671085	0.671085	1.00087
333	PRO	A1	0.595269	0.999957	0.671085	0.671085	0.913979
360	PHE	A1	0.593822	0.999959	0.671085	0.671085	1.09136
361	ASP	A1	0.646747	0.953631	0.713398	0.713398	0.965608
362	ASP	A1	0.629083	0.807264	0.669938	0.669938	1.04579
363	ASP	A1	0.652198	0.954362	0.524327	0.652198	0.932255
364	ASN	A1	0.644767	0.817578	0.669938	0.669938	1.02584
365	SER	A1	0.60835	0.737643	0.555009	0.60835	0.87321
366	PRO	A1	0.641049	0.9518	0.713398	0.713398	1.02984
367	SER	A1	0.631088	0.960726	0.713398	0.713398	1.0481
368	PHE	A1	0.61515	0.966722	0.851881	0.851881	1.04479
369	ILE	A1	0.600773	0.88013	0.718569	0.718569	0.904346
370	GLN	A1	0.606723	0.859804	0.669938	0.669938	0.983692
371	ILE	A1	0.642695	0.914758	0.701319	0.701319	0.834553
372	ARG	A1	0.619715	0.944954	0.807534	0.807534	1.03278
373	SER	A2	0.643157	0.914583	0.701319	0.701319	0.802512
374	VAL	A2	0.628846	0.927148	0.701319	0.701319	0.855057
375	ALA	A2	0.631148	0.942276	0.713398	0.713398	1.07319
384	HIS	A2	0.256743	0.312349	0.275462	0.275462	0.440013
387	ALA	A2	0.450249	0.515775	0.413235	0.450249	0
388	ALA	A2	0.370501	0.44717	0.413235	0.413235	0
389	GLU	A2	0.345459	0.454352	0.39937	0.39937	0.351427
390	GLU	A2	0.279729	0.34999	0.275462	0.279729	0.426731
394	ASP	A2	0.58345	0.630719	0.590453	0.590453	0.513876
395	TYR	A2	0.256953	0.0278211	0.103062	0.103062	0
396	ALA	A2	0.515716	0.577385	0.413235	0.515716	0.337724
401	ALA	A2	0.646925	0.732926	0.695294	0.695294	0.441006
402	PRO	A2	0.673727	0.879084	0.596328	0.673727	0.990722
411	TYR	A2	0.259859	0.0900369	0.242553	0.242553	0.198075
430	ALA	A2	0.286385	0.362593	0.297559	0.297559	0.542833
433	ASP	A2	0.682896	0.864086	0.48704	0.682896	0.786891
439	ARG	A2	0.673813	0.988242	0.551681	0.673813	0.876314
441	ALA	A2	0.650321	0.928948	0.610293	0.650321	0.792192
443	GLN	A2	0.694058	0.827783	0.570049	0.694058	1.01886
446	SER	A2	0.364595	0.38659	0.441943	0.38659	0.432308
447	GLY	A2	0.289037	0.260932	0.401577	0.289037	0.256919
469	ALA	A2	0.608392	0.681778	0.560824	0.608392	0.298235
470	SER	A2	0.67401	0.848113	0.773411	0.773411	0.660945
480	ILE	A2	0.250371	0.196155	0.299484	0.250371	0.161623
483	VAL	A2	0.241283	0.276626	0.175372	0.241283	0.243101
484	ARG	A2	0.348862	0.462853	0.297559	0.348862	0.564756
510	LYS	A2	0.440047	0.554845	0.439677	0.440047	0.654659
513	TRP	A2	0.265542	0.0495772	0.103062	0.103062	0.0435765
515	VAL	A2	0.309412	0.346676	0.441943	0.346676	0.127143
516	THR	A2	0.645781	0.651098	0.598538	0.645781	0.559483
544	ALA	A2	0.413683	0.462692	0.413235	0.413683	0.433228
548	ILE	A2	0.248594	0.0308635	0.212244	0.212244	0.263413
553	ILE	A2	0.294271	0.055885	0.325388	0.294271	0.0784981
555	TYR	A2	0.53085	0.553094	0.547502	0.547502	0.796514
557	GLU	A2	0.671189	0.845949	0.570049	0.671189	1.01065
564	ASN	A2	0.533229	0.588588	0.560824	0.560824	0.793627
565	GLN	A2	0.571275	0.654185	0.560824	0.571275	0.908306
570	LYS	A2	0.667349	0.587952	0.598538	0.598538	0.755241
571	ARG	A2	0.287562	0.00469485	0.16746	0.16746	0.741113
572	ASN	A2	0.457851	0.269029	0.633204	0.457851	0.319954
575	LEU	A2	0.488436	0.449274	0.514747	0.488436	0.0897516
577	SER	A2	0.2471	0.0513898	0.364133	0.2471	0.411771
581	GLU	A2	0.248941	0.234513	0.275462	0.248941	0.220167
582	ASN	A2	0.601482	0.667449	0.616324	0.616324	0.685888
583	ARG	A2	0.581419	0.644403	0.53404	0.581419	0.683222
584	SER	A2	0.251634	0.329998	0.151734	0.251634	0.114973
589	GLU	A2	0.542662	0.625226	0.496749	0.542662	0.730271
590	ASN	A2	0.249377	0.0973993	0.417674	0.249377	0.0914684
593	ARG	A2	0.456466	0.531099	0.439677	0.456466	0.611701
595	LEU	A2	0.28658	0.29431	0.297559	0.29431	0.224341
598	PRO	A2	0.691187	0.991944	0.574038	0.691187	0.92787
599	ALA	A2	0.670431	0.972753	0.875489	0.875489	0.807262
606	PRO	A2	0.624949	0.956261	0.458829	0.624949	0.870332
608	PHE	A2	0.254	0.116385	0.417674	0.254	0.28498
609	GLN	A2	0.256646	0.0943399	0.502598	0.256646	0.478597
610	ALA	A2	0.465932	0.524029	0.518306	0.518306	0.61621
612	ASN	A2	0.2505	0.0678939	0.242553	0.242553	0.254707
613	ILE	A2	0.253605	0.111414	0.299484	0.253605	0.34202
614	MET	A2	0.247014	0.0280351	0.175372	0.175372	0
615	HIS	A2	0.272834	0.0062522	0.364133	0.272834	0.356276
616	SER	A2	0.293469	0.180104	0.364133	0.293469	0
617	ILE	A2	0.249617	0.00651986	0.221708	0.221708	0.0962117
620	TYR	A2	0.250419	0.159145	0.0635499	0.159145	0.208433
626	GLN	A2	0.458624	0.458216	0.441943	0.458216	0.619558
627	LEU	A2	0.274041	0.0717427	0.212244	0.212244	0.132687
635	ALA	A2	0.420623	0.360162	0.514747	0.420623	0.365803
636	TYR	A2	0.429596	0.386868	0.514747	0.429596	0.551278
639	ILE	A2	0.340182	0.152976	0.558116	0.340182	0
641	SER	A2	0.511247	0.502593	0.672716	0.511247	0.27769
644	ALA	A2	0.661762	0.744682	0.666337	0.666337	0.850897
645	GLN	A2	0.50849	0.490407	0.514747	0.50849	0.782535
647	ASP	A2	0.421656	0.422567	0.558116	0.422567	0.652739
650	SER	A2	0.2465	0.0509378	0.405414	0.2465	0.0424464
651	VAL	A2	0.380031	0.316185	0.558116	0.380031	0.100078
652	PHE	A2	0.289694	0.197727	0.405414	0.289694	0
653	PHE	A2	0.276217	0.0852683	0.253274	0.253274	0.205673
654	SER	A2	0.312974	0.0961241	0.221708	0.221708	0
655	GLY	A2	0.422939	0.402318	0.571623	0.422939	0
656	TYR	A2	0.344287	0.0141556	0.0843422	0.0843422	0.139193
657	THR	A2	0.291159	0.089787	0.242883	0.242883	0
658	PHE	A2	0.335577	0.0504558	0.364796	0.335577	0
659	LYS	A2	0.309814	0.118534	0.253274	0.253274	0
660	HIS	A2	0.316104	0.0487609	0.242883	0.242883	0.0279824
661	LYS	A2	0.286107	0.118761	0.405414	0.286107	0.567905
662	MET	A2	0.278501	0.027766	0.558116	0.278501	0.649707
663	VAL	A2	0.255317	0.0441529	0.558116	0.255317	0.371662
664	TYR	A2	0.456935	5.21193e-08	0.0843422	0.0843422	0.256885
665	GLU	A2	0.283269	0.00241075	0.253274	0.253274	0.204597
666	ASP	A2	0.331318	0.107885	0.242883	0.242883	0.347215
667	THR	A2	0.296886	0.0588115	0.253274	0.253274	0.243234
668	LEU	A2	0.309603	0.0854193	0.253274	0.253274	0.429071
669	THR	A2	0.313976	0.100524	0.242883	0.242883	0.339161
670	LEU	A2	0.45214	0.4009	0.658672	0.45214	0.323227
671	PHE	A2	0.611504	0.71161	0.70395	0.70395	0.863422
672	PRO	A2	0.469906	0.478809	0.658672	0.478809	0.18513
673	PHE	A2	0.313421	0.00122488	0.253274	0.253274	0.511192
674	SER	A2	0.436012	0.439372	0.558116	0.439372	0.703645
675	GLY	A2	0.460824	0.443764	0.672716	0.460824	0.854215
676	GLU	A2	0.368033	4.81144e-05	0.516969	0.368033	0.423451
677	THR	A2	0.304128	0.182121	0.558116	0.304128	0.31462
678	VAL	A2	0.31442	0.141107	0.658672	0.31442	0.643937
679	PHE	A2	0.282753	0.0474656	0.242883	0.242883	0.236846
680	MET	A2	0.244614	0.0484532	0.405414	0.244614	0.108669
681	SER	A2	0.47491	0.448195	0.658672	0.47491	0.541238
682	MET	A2	0.309516	0.027531	0.154877	0.154877	0
683	GLU	A2	0.295434	0.150389	0.242883	0.242883	0.341429
684	ASN	A2	0.314724	0.192303	0.364133	0.314724	0.0756088
685	PRO	A2	0.335374	0.249355	0.364133	0.335374	0.407506
686	GLY	A2	0.409861	0.386806	0.654638	0.409861	0.251983
687	LEU	A2	0.312074	0.0602346	0.325388	0.312074	0.186135
688	TRP	A2	0.319523	0.0197406	0.0546007	0.0546007	0.352871
689	ILE	A2	0.447126	0.451747	0.441943	0.447126	0.566974
690	LEU	A2	0.291408	0.0651139	0.221708	0.221708	0.027023
691	GLY	A2	0.596868	0.583607	0.633204	0.596868	0.652653
692	CYS	A2	0.463749	0.43383	0.514747	0.463749	0.0679054
693	HIS	A2	0.277947	0.0645633	0.253274	0.253274	0.417402
694	ASN	A2	0.245758	0.0445301	0.516969	0.245758	0.282992
695	SER	A2	0.479505	0.451705	0.558116	0.479505	0.574687
696	ASP	A2	0.310965	0.108243	0.558116	0.310965	0.186167
697	PHE	A2	0.332301	0.198879	0.558116	0.332301	0.672739
698	ARG	A2	0.611452	0.594303	0.633204	0.611452	0.741094
699	ASN	A2	0.339022	0.166257	0.558116	0.339022	0.311978
700	ARG	A2	0.35237	6.84449e-05	0.364796	0.35237	0.638091
701	GLY	A2	0.680147	0.736156	0.666337	0.680147	1.06233
702	MET	A2	0.592712	0.548633	0.633204	0.592712	0.484252
703	THR	A2	0.286999	0.00127075	0.364133	0.286999	0
704	ALA	A2	0.403721	0.358567	0.514747	0.403721	0
705	LEU	A2	0.506042	0.466497	0.514747	0.506042	0.594852
706	LEU	A2	0.289814	0.0198871	0.0718061	0.0718061	0.0740877
707	LYS	A2	0.289514	0.167427	0.364133	0.289514	0.365707
708	VAL	A2	0.287632	0.184043	0.364133	0.287632	0.1067
709	SER	A2	0.341191	0.305467	0.441943	0.341191	0.408483
710	SER	A2	0.41353	0.411136	0.441943	0.41353	0.533099
711	CYS	a2	0.686945	0.663229	0.598538	0.663229	0.627917
712	ASP	a2	0.64293	0.898599	0.584289	0.64293	1.04282
713	LYS	a2	0.645772	0.920883	0.610293	0.645772	0.866105
714	ASN	a2	0.651428	0.937242	0.694462	0.694462	0.854747
715	THR	a2	0.652586	0.949169	0.713398	0.713398	1.01679
716	GLY	a2	0.654066	0.94241	0.701319	0.701319	0.87662
717	ASP	a2	0.645365	0.94764	0.844365	0.844365	0.894199
718	TYR	a2	0.642407	0.802457	0.669938	0.669938	0.752217
719	TYR	a2	0.666252	0.992473	0.875489	0.875489	0.903412
720	GLU	a2	0.667196	0.999029	0.671085	0.671085	0.963018
721	ASP	a2	0.633637	0.852814	0.705631	0.705631	0.821342
722	SER	a2	0.635618	0.960452	0.713398	0.713398	0.902631
723	TYR	a2	0.473563	0.567424	0.402383	0.473563	0.790837
724	GLU	a2	0.66602	0.868605	0.701319	0.701319	0.814586
725	ASP	a2	0.505349	0.491248	0.655836	0.505349	1.1767
1689	ARG	a3	0.584502	0.999945	0.671085	0.671085	1.05079
1690	SER	A3	0.655262	0.936966	0.694462	0.694462	1.02005
1691	PHE	A3	0.645958	0.92039	0.610293	0.645958	1.02917
1692	GLN	A3	0.640205	0.902706	0.63213	0.640205	1.00531
1693	LYS	A3	0.44419	0.997131	0.535331	0.535331	0.863591
1694	LYS	A3	0.56314	0.508226	0.563086	0.563086	0.854398
1695	THR	A3	0.682463	0.719927	0.72708	0.719927	0.751429
1696	ARG	A3	0.303846	0.110012	0.221708	0.221708	0.447986
1697	HIS	A3	0.434998	0.969304	0.461112	0.461112	0.876743
1698	TYR	A3	0.338355	0.266692	0.514747	0.338355	0.551696
1699	PHE	A3	0.374397	0.379413	0.441943	0.379413	0.752386
1700	ILE	A3	0.322886	0.0508059	0.325388	0.322886	0.349801
1701	ALA	A3	0.462605	0.420198	0.514747	0.462605	0.0486639
1702	ALA	A3	0.327549	0.242758	0.364133	0.327549	0
1703	VAL	A3	0.439209	0.425597	0.514747	0.439209	0.399587
1704	GLU	A3	0.341929	0.329081	0.364133	0.341929	0.417856
1705	ARG	A3	0.590468	0.566718	0.697237	0.590468	0.88403
1706	LEU	A3	0.682365	0.750493	0.821882	0.750493	0.797066
1707	TRP	A3	0.267977	0.00424799	0.364796	0.267977	0.38479
1708	ASP	A3	0.683102	0.704237	0.666337	0.683102	0.706561
1709	TYR	A3	0.310716	0.128863	0.242883	0.242883	0.483205
1710	GLY	A3	0.606738	0.873868	0.612476	0.612476	1.06573
1711	MET	A3	0.625081	0.898883	0.584289	0.625081	0.873506
1712	SER	A3	0.461019	0.999909	0.562101	0.562101	0.963956
1713	SER	A3	0.56837	0.999938	0.650722	0.650722	1.07195
1714	SER	A3	0.488593	0.546846	0.439677	0.488593	0.657711
1715	PRO	A3	0.656937	0.876772	0.681941	0.681941	0.762001
1716	HIS	A3	0.695234	0.997029	0.671085	0.695234	1.00213
1717	VAL	A3	0.684619	0.875642	0.747072	0.747072	0.822416
1718	LEU	A3	0.671055	0.963278	0.574038	0.671055	0.876309
1719	ARG	A3	0.668349	0.761563	0.669938	0.669938	0.788962
1720	ASN	A3	0.664457	0.974726	0.574038	0.664457	0.893354
1721	ARG	A3	0.675401	0.984464	0.574038	0.675401	1.01445
1722	ALA	A3	0.67512	0.974263	0.75267	0.75267	0.858843
1723	GLN	A3	0.642586	0.806192	0.681941	0.681941	0.887077
1724	SER	A3	0.664529	0.85821	0.596328	0.664529	0.995886
1725	GLY	A3	0.666973	0.719273	0.596328	0.666973	0.64455
1726	SER	A3	0.673847	0.765323	0.596328	0.673847	0.954581
1727	VAL	A3	0.570396	0.271142	0.547502	0.547502	0.821277
1728	PRO	A3	0.664751	0.686139	0.563086	0.664751	0.72402
1729	GLN	A3	0.549798	0.269442	0.666337	0.549798	0.682151
1730	PHE	A3	0.28517	0.06582	0.364133	0.28517	0.431399
1731	LYS	A3	0.555649	0.535051	0.736541	0.555649	0.542832
1732	LYS	A3	0.305893	0.0710032	0.242883	0.242883	0.15761
1733	VAL	A3	0.322233	0.163986	0.212244	0.212244	0.0612539
1734	VAL	A3	0.394251	0.341814	0.514747	0.394251	0.380321
1735	PHE	A3	0.34084	0.152978	0.405414	0.34084	0
1736	GLN	A3	0.34739	0.315595	0.364133	0.34739	0.307657
1737	GLU	A3	0.308689	0.145189	0.364133	0.308689	0.310128
1738	PHE	A3	0.302583	0.155023	0.441943	0.302583	0.327073
1739	THR	A3	0.665894	0.721069	0.725887	0.721069	0.62345
1740	ASP	A3	0.600707	0.627009	0.697237	0.627009	0.629647
1741	GLY	A3	0.599914	0.642117	0.725887	0.642117	0.71359
1742	SER	A3	0.426329	0.470172	0.646617	0.470172	0.477735
1743	PHE	A3	0.472754	0.526688	0.441943	0.472754	0.768565
1744	THR	A3	0.684972	0.820601	0.652228	0.684972	0.957665
1745	GLN	A3	0.660363	0.734843	0.725887	0.725887	0.798857
1746	PRO	A3	0.436849	0.461955	0.441943	0.441943	0.468706
1747	LEU	A3	0.326181	0.30917	0.441943	0.326181	0.329272
1748	TYR	A3	0.398359	0.354691	0.514747	0.398359	0.90344
1749	ARG	A3	0.239197	0.0523867	0.242883	0.239197	0.775502
1750	GLY	A3	0.507437	0.727823	0.679184	0.679184	0.845832
1751	GLU	A3	0.420688	6.25882e-21	0.242883	0.242883	0.355604
1752	LEU	A3	0.36197	2.66112e-05	0.558116	0.36197	0.594434
1753	ASN	A3	0.431266	0.381687	0.672716	0.431266	0.628635
1754	GLU	A3	0.288507	0.00824533	0.558116	0.288507	0.719887
1755	HIS	A3	0.349098	0.0172691	0.223998	0.223998	0.137527
1756	LEU	A3	0.248002	0.0179067	0.405414	0.248002	0.113291
1757	GLY	A3	0.407858	0.350101	0.558116	0.407858	0.566722
1758	LEU	A3	0.371253	0.306973	0.516969	0.371253	0.192933
1759	LEU	A3	0.266688	0.00954929	0.253274	0.253274	0.101952
1760	GLY	A3	0.377543	0.340498	0.558116	0.377543	0
1761	PRO	A3	0.26052	0.0910446	0.242883	0.242883	0.359855
1762	TYR	A3	0.264112	0.00595106	0.0976626	0.0976626	0.269385
1763	ILE	A3	0.292501	0.140983	0.253274	0.253274	0.236297
1764	ARG	A3	0.353001	0.280525	0.242883	0.280525	0.312264
1765	ALA	A3	0.367229	0.316156	0.364133	0.364133	0.0943237
1766	GLU	A3	0.294725	0.0802365	0.212244	0.212244	0.24302
1767	VAL	A3	0.377582	0.296887	0.514747	0.377582	0.438418
1768	GLU	A3	0.605519	0.888835	0.461112	0.605519	0.86703
1769	ASP	A3	0.30667	0.138521	0.401577	0.30667	0.149431
1770	ASN	A3	0.320095	0.205534	0.514747	0.320095	0.337462
1771	ILE	A3	0.336631	0.0984853	0.221708	0.221708	0
1772	MET	A3	0.306361	0.132157	0.364133	0.306361	0.343072
1773	VAL	A3	0.37243	0.289094	0.514747	0.37243	0.109647
1774	THR	A3	0.475187	0.443436	0.616548	0.475187	0.532864
1775	PHE	A3	0.344536	0.307339	0.441943	0.344536	0.110582
1776	ARG	A3	0.270704	0.177382	0.16746	0.177382	0.503271
1777	ASN	A3	0.4248	0.446854	0.441943	0.441943	0.143701
1778	GLN	A3	0.397864	0.440816	0.299484	0.397864	0.379918
1779	ALA	A3	0.507956	0.522624	0.441943	0.507956	0.35151
1780	SER	A3	0.635701	0.641596	0.618495	0.635701	0.579025
1781	ARG	A3	0.376141	0.35559	0.514747	0.376141	0.404162
1782	PRO	A3	0.360331	0.314378	0.441943	0.360331	0.353649
1783	TYR	A3	0.322452	0.0996765	0.221708	0.221708	0.0497866
1784	SER	A3	0.304201	0.224522	0.364133	0.304201	0
1785	PHE	A3	0.408472	0.372968	0.558116	0.408472	0.0928677
1786	TYR	A3	0.277985	0.00372273	0.154877	0.154877	0.181005
1787	SER	A3	0.372233	0.252691	0.558116	0.372233	0
1788	SER	A3	0.339896	0.080513	0.253274	0.253274	0
1789	LEU	A3	0.355957	0.235682	0.405414	0.355957	0
1790	ILE	A3	0.357987	0.256611	0.514747	0.357987	0.109082
1791	SER	A3	0.547191	0.508672	0.618425	0.547191	0.0572341
1792	TYR	A3	0.633131	0.615908	0.618495	0.618495	0.685605
1793	GLU	A3	0.304042	0.257772	0.364133	0.304042	0.444562
1794	GLU	A3	0.690324	0.794097	0.72708	0.72708	0.872273
1795	ASP	A3	0.541167	0.550071	0.547502	0.547502	0.415211
1796	GLN	A3	0.665728	0.8433	0.369932	0.665728	0.844783
1797	ARG	A3	0.538883	0.952327	0.432124	0.538883	0.958411
1798	GLN	A3	0.425869	0.475243	0.499047	0.475243	0.623358
1799	GLY	A3	0.360758	0.363959	0.585938	0.363959	0.0765955
1800	ALA	A3	0.289852	0.299863	0.299484	0.299484	0
1801	GLU	A3	0.431634	0.403108	0.514747	0.431634	0.213985
1802	PRO	A3	0.430633	0.441782	0.441943	0.441782	0.518535
1803	ARG	A3	0.537939	0.545137	0.618495	0.545137	0.76081
1804	LYS	A3	0.671452	0.714153	0.697237	0.697237	0.568669
1805	ASN	A3	0.410279	0.398257	0.441943	0.410279	0.562702
1806	PHE	A3	0.539853	0.522015	0.547502	0.539853	0.78259
1807	VAL	A3	0.684373	0.711607	0.72708	0.711607	0.348499
1808	LYS	A3	0.675528	0.733085	0.72708	0.72708	0.749457
1809	PRO	A3	0.295468	0.233225	0.441943	0.295468	0.508708
1810	ASN	A3	0.677022	0.816651	0.775017	0.775017	0.734194
1811	GLU	A3	0.634927	0.680313	0.72708	0.680313	0.673558
1812	THR	A3	0.511028	0.545881	0.441943	0.511028	0.701509
1813	LYS	A3	0.681358	0.700039	0.598538	0.681358	0.608548
1814	THR	A3	0.46292	0.457228	0.603495	0.46292	0.590338
1815	TYR	A3	0.334587	0.270422	0.514747	0.334587	0.288441
1816	PHE	A3	0.538041	0.511948	0.571623	0.538041	0.753244
1817	TRP	A3	0.322256	0.168171	0.212244	0.212244	0.190487
1818	LYS	A3	0.465043	0.442568	0.514747	0.465043	0.701556
1819	VAL	A3	0.312689	0.152019	0.341554	0.312689	0.123889
1820	GLN	A3	0.411995	0.37517	0.514747	0.411995	0.437148
1821	HIS	A3	0.671245	0.718432	0.821882	0.718432	0.770003
1822	HIS	A3	0.335119	0.152565	0.405414	0.335119	0.183235
1823	MET	A3	0.333086	0.0371698	0.364796	0.333086	0
1824	ALA	A3	0.571559	0.570268	0.670918	0.571559	0.273412
1825	PRO	A3	0.34897	0.136233	0.381812	0.34897	0.215593
1826	THR	A3	0.441287	0.418173	0.558116	0.441287	0.654125
1827	LYS	A3	0.569266	0.8691	0.483871	0.569266	0.975444
1828	ASP	A3	0.470792	0.454254	0.692961	0.470792	0.697161
1829	GLU	A3	0.357853	0.290528	0.558116	0.357853	0.66062
1830	PHE	A3	0.381507	0.091489	0.253274	0.253274	0
1831	ASP	A3	0.315034	0.154831	0.253274	0.253274	0.378374
1832	CYS	A3	0.383361	0.0461123	0.364796	0.364796	0
1833	LYS	A3	0.43529	1.08654e-09	0.364796	0.364796	0
1834	ALA	A3	0.370165	0.227521	0.516969	0.370165	0.0409328
1835	TRP	A3	0.337714	0.00512812	0.0843422	0.0843422	0.0320549
1836	ALA	A3	0.380928	0.31281	0.405414	0.380928	0.660771
1837	TYR	A3	0.292445	0.00392842	0.0843422	0.0843422	0.183615
1838	SER	A3	0.384105	0.360702	0.405414	0.384105	0.376843
1839	SER	A3	0.332502	0.154034	0.405414	0.332502	0.142729
1840	ASP	A3	0.474582	0.442732	0.514747	0.474582	0.286965
1841	VAL	A3	0.324363	0.110113	0.364133	0.324363	0.515127
1842	ASP	A3	0.58386	0.549925	0.684699	0.58386	0.702391
1843	LEU	A3	0.351081	4.9484e-05	0.242883	0.242883	0.693528
1844	GLU	A3	0.582145	0.567906	0.755186	0.582145	0.578537
1845	LYS	A3	0.455501	0.398733	0.514747	0.455501	0.545099
1846	ASP	A3	0.31765	0.0182458	0.214463	0.214463	0
1847	VAL	A3	0.31225	0.000616543	0.0976626	0.0976626	0.20049
1848	HIS	A3	0.318876	0.0151581	0.0843422	0.0843422	0.175168
1849	SER	A3	0.284194	0.101409	0.242883	0.242883	0
1850	GLY	A3	0.5016	0.469414	0.514747	0.5016	0
1851	LEU	A3	0.31805	0.0662364	0.253274	0.253274	0
1852	ILE	A3	0.269835	0.00339441	0.253274	0.253274	0.293354
1853	GLY	A3	0.547508	0.596454	0.826063	0.596454	0.222817
1854	PRO	A3	0.327456	0.237179	0.242883	0.242883	0.168077
1855	LEU	A3	0.360422	0.0833722	0.0976626	0.0976626	0
1856	LEU	A3	0.372648	0.145651	0.381812	0.372648	0
1857	VAL	A3	0.377481	0.0969586	0.242883	0.242883	0
1858	CYS	A3	0.332363	0.0766612	0.253274	0.253274	0
1859	HIS	A3	0.355547	0.237934	0.405414	0.355547	0.528481
1860	THR	A3	0.466919	0.423367	0.514747	0.466919	0.6682
1861	ASN	A3	0.386577	0.98146	0.461112	0.461112	0.923249
1862	THR	A3	0.437676	0.384021	0.514747	0.437676	0.496124
1863	LEU	A3	0.298183	0.152427	0.212244	0.212244	0.373988
1864	ASN	A3	0.50998	0.443095	0.633204	0.50998	0.578753
1865	PRO	A3	0.62364	0.883995	0.817004	0.817004	0.910098
1866	ALA	A3	0.64909	0.85867	0.738505	0.738505	0.900585
1867	HIS	A3	0.700897	0.787977	0.598538	0.700897	0.972149
1868	GLY	A3	0.686226	0.80191	0.72708	0.72708	0.61156
1869	ARG	A3	0.545352	0.524254	0.514747	0.524254	0.700169
1870	GLN	A3	0.311305	0.137808	0.405414	0.311305	0.248038
1871	VAL	A3	0.399244	0.97394	0.534053	0.534053	0.733067
1872	THR	A3	0.399244	0.97394	0.534053	0.534053	0.910401
1873	VAL	A3	0.461317	0.404341	0.658672	0.461317	0.241535
1874	GLN	A3	0.370192	0.046851	0.364796	0.364796	0.203988
1875	GLU	A3	0.415345	0.433472	0.558116	0.433472	0.353082
1876	PHE	A3	0.420494	1.8965e-12	0.253274	0.253274	0
1877	ALA	A3	0.502764	0.667208	0.785999	0.667208	0.153582
1878	LEU	A3	0.326432	0.0755882	0.242883	0.242883	0.0512299
1879	PHE	A3	0.303978	0.00318863	0.154877	0.154877	0.19799
1880	PHE	A3	0.339298	0.162992	0.242883	0.242883	0
1881	THR	A3	0.358897	0.204172	0.242883	0.242883	0
1882	ILE	A3	0.277135	0.0574792	0.253274	0.253274	0.125853
1883	PHE	A3	0.328485	0.179954	0.253274	0.253274	0
1884	ASP	A3	0.534258	0.516077	0.514747	0.516077	0.556528
1885	GLU	A3	0.311205	0.177856	0.364133	0.311205	0.124464
1886	THR	A3	0.494486	0.949471	0.461112	0.494486	0.921135
1887	LYS	A3	0.660682	0.78802	0.78111	0.78111	0.847131
1888	SER	A3	0.367287	0.29334	0.514747	0.367287	0.148174
1889	TRP	A3	0.265302	0.150486	0.221708	0.221708	0.350608
1890	TYR	A3	0.673341	0.825392	0.775017	0.775017	0.718326
1891	PHE	A3	0.612215	0.657358	0.598538	0.612215	0.796967
1892	THR	A3	0.65683	0.78364	0.753902	0.753902	0.741863
1893	GLU	A3	0.293994	0.125869	0.441943	0.293994	0.361663
1894	ASN	A3	0.644182	0.831028	0.369932	0.644182	0.844827
1895	MET	A3	0.649189	0.699416	0.570049	0.649189	0.787608
1896	GLU	A3	0.691927	0.790999	0.570049	0.691927	0.838128
1897	ARG	A3	0.48854	0.586799	0.413235	0.48854	0.838545
1898	ASN	A3	0.647056	0.743162	0.560824	0.647056	0.923657
1899	CYS	A3	0.649607	0.929299	0.736727	0.736727	0.986552
1900	ARG	A3	0.519514	0.637236	0.439677	0.519514	0.78487
1901	ALA	A3	0.659081	0.704487	0.53404	0.659081	0.721858
1902	PRO	A3	0.646034	0.923563	0.610293	0.646034	0.937459
1903	CYS	A3	0.551288	0.999933	0.650722	0.650722	1.01376
1904	ASN	A3	0.628296	0.682954	0.53404	0.628296	0.72439
1905	ILE	A3	0.637137	0.993691	0.650722	0.650722	0.777871
1906	GLN	A3	0.655185	0.759877	0.596328	0.655185	0.717579
1907	MET	A3	0.584265	0.638524	0.74687	0.638524	0.676943
1908	GLU	A3	0.599688	0.959066	0.458829	0.599688	0.953787
1909	ASP	A3	0.661608	0.7436	0.570049	0.661608	0.877753
1910	PRO	A3	0.66152	0.80041	0.596328	0.66152	0.566832
1911	THR	A3	0.323921	0.292359	0.518306	0.323921	0.556378
1912	PHE	A3	0.373884	0.343339	0.441943	0.373884	0.55523
1913	LYS	A3	0.472403	0.395365	0.563086	0.472403	0.908045
1914	GLU	A3	0.515943	0.457417	0.633204	0.515943	0.73788
1915	ASN	A3	0.586139	0.51913	0.666337	0.586139	0.772757
1916	TYR	A3	0.473543	0.434232	0.561057	0.473543	0.753056
1917	ARG	A3	0.256521	0.0340914	0.253274	0.253274	0.455759
1918	PHE	A3	0.288242	0.00694093	0.0843422	0.0843422	0.261119
1919	HIS	A3	0.325105	0.0293546	0.364796	0.325105	0.0743252
1920	ALA	A3	0.366155	0.145214	0.242883	0.242883	0
1921	ILE	A3	0.349169	0.0271406	0.364796	0.349169	0
1922	ASN	A3	0.378174	0.0883254	0.242883	0.242883	0
1923	GLY	A3	0.35915	0.150924	0.242883	0.242883	0
1924	TYR	A3	0.296769	0.00258823	0.223998	0.223998	0.278633
1925	ILE	A3	0.319182	0.0293842	0.351987	0.319182	0.437073
1926	MET	A3	0.437368	0.411804	0.558116	0.437368	0.71476
1927	ASP	A3	0.378072	0.312397	0.558116	0.378072	0.58114
1928	THR	A3	0.410281	0.346545	0.558116	0.410281	0.584612
1929	LEU	A3	0.340646	0.119704	0.405414	0.340646	0.112464
1930	PRO	A3	0.264285	0.0496617	0.558116	0.264285	0.665078
1931	GLY	A3	0.577768	0.694723	0.809483	0.694723	0.107392
1932	LEU	A3	0.321987	0.0258015	0.364796	0.321987	0.0560871
1933	VAL	A3	0.558858	0.624351	0.826063	0.624351	0.348377
1934	MET	A3	0.420683	4.78923e-17	0.0843422	0.0843422	0
1935	ALA	A3	0.378672	0.251465	0.558116	0.378672	0.279058
1936	GLN	A3	0.274668	0.00831832	0.351987	0.274668	0.408779
1937	ASP	A3	0.64114	0.777276	0.469315	0.64114	0.762793
1938	GLN	A3	0.439568	0.432564	0.658672	0.439568	0.325192
1939	ARG	A3	0.351733	0.282993	0.558116	0.351733	0.661551
1940	ILE	A3	0.378878	0.0858989	0.253274	0.253274	0
1941	ARG	A3	0.336064	0.00529951	0.0843422	0.0843422	0.0359806
1942	TRP	A3	0.429149	4.60897e-11	0.0843422	0.0843422	0
1943	TYR	A3	0.421896	9.20744e-14	0.0843422	0.0843422	0.0367111
1944	LEU	A3	0.364192	0.00035541	0.253274	0.253274	0
1945	LEU	A3	0.351084	0.0525457	0.0976626	0.0976626	0.417389
1946	SER	A3	0.346298	0.27387	0.558116	0.346298	0.166094
1947	MET	A3	0.297672	0.162012	0.253274	0.253274	0.444962
1948	GLY	A3	0.578739	0.717672	0.846012	0.717672	0.30704
1949	SER	A3	0.507849	0.528127	0.785999	0.528127	0.616585
1950	ASN	A3	0.337814	0.000431441	0.364796	0.337814	0.427541
1951	GLU	A3	0.261799	0.0255882	0.242883	0.242883	0.446004
1952	ASN	A3	0.368926	0.081205	0.242883	0.242883	0
1953	ILE	A3	0.302637	0.00423243	0.364796	0.302637	0.205738
1954	HIS	A3	0.376677	0.077037	0.253274	0.253274	0
1955	SER	A3	0.380616	0.0404871	0.364796	0.364796	0
1956	ILE	A3	0.313568	0.0223539	0.0976626	0.0976626	0
1957	HIS	A3	0.276057	0.0182996	0.253274	0.253274	0
1958	PHE	A3	0.322063	0.0882032	0.242883	0.242883	0
1959	SER	A3	0.379853	0.250231	0.558116	0.379853	0
1960	GLY	A3	0.530924	0.606108	0.672716	0.606108	0.201071
1961	HIS	A3	0.359194	0.219606	0.242883	0.242883	0.296198
1962	VAL	A3	0.350197	0.132556	0.253274	0.253274	0.329641
1963	PHE	A3	0.348363	0.12602	0.242883	0.242883	0.0365784
1964	THR	A3	0.401195	0.337875	0.558116	0.401195	0.317279
1965	VAL	A3	0.3201	0.0908145	0.405414	0.3201	0.225861
1966	ARG	A3	0.364576	0.155767	0.405414	0.364576	0.319314
1967	LYS	A3	0.356318	0.228559	0.558116	0.356318	0.613838
1968	LYS	A3	0.508904	0.479224	0.692961	0.508904	0.741329
1969	GLU	A3	0.389575	0.267294	0.558116	0.389575	0.59932
1970	GLU	A3	0.373492	0.249917	0.558116	0.373492	0.466568
1971	TYR	A3	0.291908	0.13402	0.405414	0.291908	0.349545
1972	LYS	A3	0.332837	0.1212	0.253274	0.253274	0.181037
1973	MET	A3	0.296386	0.111155	0.242883	0.242883	0.534512
1974	ALA	A3	0.369207	0.310204	0.558116	0.369207	0.188308
1975	LEU	A3	0.334214	0.085544	0.253274	0.253274	0.259448
1976	TYR	A3	0.339122	0.0971464	0.242883	0.242883	0.317384
1977	ASN	A3	0.365497	0.0652015	0.253274	0.253274	0.332693
1978	LEU	A3	0.351931	0.000708616	0.253274	0.253274	0
1979	TYR	A3	0.347351	0.000656398	0.253274	0.253274	0.627797
1980	PRO	A3	0.293844	0.047388	0.253274	0.253274	0.190816
1981	GLY	A3	0.323237	0.286588	0.558116	0.323237	0.633818
1982	VAL	A3	0.311609	0.0244937	0.253274	0.253274	0.39732
1983	PHE	A3	0.356411	0.195101	0.242883	0.242883	0.140026
1984	GLU	A3	0.404901	0.520475	0.658672	0.520475	0.189247
1985	THR	A3	0.33051	0.163146	0.317642	0.317642	0
1986	VAL	A3	0.377717	0.31702	0.558116	0.377717	0
1987	GLU	A3	0.360978	0.221179	0.405414	0.360978	0.248885
1988	MET	A3	0.348974	0.112165	0.0976626	0.112165	0.134471
1989	LEU	A3	0.592256	0.784801	0.846012	0.784801	0.640056
1990	PRO	A3	0.370443	0.0502824	0.364796	0.364796	0
1991	SER	A3	0.286933	0.157556	0.558116	0.286933	0.830466
1992	LYS	A3	0.389466	0.322733	0.558116	0.389466	0.651113
1993	ALA	A3	0.326636	0.244159	0.558116	0.326636	0.189936
1994	GLY	A3	0.431952	0.405806	0.558116	0.431952	0.504847
1995	ILE	A3	0.363711	0.299662	0.405414	0.363711	0.343343
1996	TRP	A3	0.276863	0.00727239	0.154877	0.154877	0.14983
1997	ARG	A3	0.3619	0.000141405	0.0843422	0.0843422	0.210752
1998	VAL	A3	0.367272	0.225107	0.405414	0.367272	0
1999	GLU	A3	0.337501	0.116902	0.317642	0.317642	0
2000	CYS	A3	0.384971	0.164178	0.405414	0.384971	0
2001	LEU	A3	0.341903	0.18848	0.317642	0.317642	0
2002	ILE	A3	0.366263	0.0192382	0.223998	0.223998	0
2003	GLY	A3	0.372795	0.162512	0.405414	0.372795	0
2004	GLU	A3	0.377678	0.254044	0.558116	0.377678	0.561124
2005	HIS	A3	0.324722	0.000818968	0.0843422	0.0843422	0.0546483
2006	LEU	A3	0.355309	0.00859189	0.0843422	0.0843422	0.237672
2007	HIS	A3	0.3442	0.216762	0.558116	0.3442	0.823027
2008	ALA	A3	0.334081	0.196775	0.558116	0.334081	0.580457
2009	GLY	A3	0.373377	0.244036	0.558116	0.373377	0.187356
2010	MET	A3	0.343826	0.00170336	0.0843422	0.0843422	0
2011	SER	A3	0.353096	0.138881	0.405414	0.353096	0.125549
2012	THR	A3	0.354515	0.132608	0.405414	0.354515	0
2013	LEU	A3	0.406911	0.351976	0.558116	0.406911	0.305067
2014	PHE	A3	0.328072	0.103753	0.0976626	0.103753	0
2015	LEU	A3	0.387376	0.327511	0.558116	0.387376	0.734417
2016	VAL	A3	0.348098	0.0389592	0.364796	0.348098	0.166084
2017	TYR	A3	0.420506	3.78237e-17	0.242883	0.242883	0.165212
2018	SER	A3	0.321928	0.00038933	0.558116	0.321928	0.38144
2019	ASN	A3	0.299562	0.0464778	0.514747	0.299562	0.75099
2020	LYS	C1	0.594449	0.632256	0.666337	0.632256	0.903449
2021	CYS	C1	0.303156	0.000198098	0.514747	0.303156	0.440991
2022	GLN	C1	0.241859	0.110355	0.16746	0.16746	0.456217
2023	THR	C1	0.248138	0.115965	0.299484	0.248138	0.488538
2024	PRO	C1	0.556615	0.590115	0.518306	0.556615	0.64469
2025	LEU	C1	0.246835	0.0420247	0.175372	0.175372	0.397931
2026	GLY	C1	0.257459	0.17621	0.413235	0.257459	0.292297
2027	MET	C1	0.477106	0.557102	0.413235	0.477106	0.365833
2028	ALA	C1	0.666207	0.77231	0.596328	0.666207	0.717146
2029	SER	C1	0.648297	0.932501	0.815626	0.815626	0.698178
2030	GLY	C1	0.675508	0.850407	0.773411	0.773411	0.874851
2031	HIS	C1	0.414885	0.161323	0.413235	0.413235	0.89966
2032	ILE	C1	0.33208	0.386973	0.413235	0.386973	0.532624
2033	ARG	C1	0.616486	0.68459	0.560824	0.616486	0.839779
2034	ASP	C1	0.634232	0.720418	0.596328	0.634232	0.814026
2035	PHE	C1	0.652487	0.905161	0.706609	0.706609	0.947491
2036	GLN	C1	0.328513	0.376331	0.413235	0.376331	0.368034
2037	ILE	C1	0.270635	0.325652	0.373735	0.325652	0.613808
2038	THR	C1	0.506814	0.564583	0.439677	0.506814	0.478772
2039	ALA	C1	0.475027	0.547006	0.439677	0.475027	0.303741
2040	SER	C1	0.666636	0.790837	0.768081	0.768081	0.773154
2041	GLY	C1	0.646585	0.718657	0.686408	0.686408	0.582147
2042	GLN	C1	0.510531	0.563255	0.532466	0.532466	0.64669
2043	TYR	C1	0.497857	0.498825	0.60872	0.498825	0.488176
2044	GLY	C1	0.667499	0.935963	0.509756	0.667499	0.789241
2045	GLN	C1	0.681122	0.852835	0.844365	0.844365	0.883267
2046	TRP	C1	0.248831	0.0670457	0.206527	0.206527	0.239766
2047	ALA	C1	0.353063	0.345261	0.380736	0.353063	0.212203
2048	PRO	C1	0.391661	0.494401	0.39937	0.39937	0.46353
2049	LYS	C1	0.64085	0.751679	0.649542	0.649542	0.788338
2050	LEU	C1	0.426226	0.514011	0.224365	0.426226	0.36769
2051	ALA	C1	0.634666	0.729648	0.560824	0.634666	0.60564
2052	ARG	C1	0.23969	0.240124	0.297559	0.240124	0.440939
2053	LEU	C1	0.674191	0.809335	0.596328	0.674191	0.682567
2054	HIS	C1	0.60343	0.678056	0.545224	0.60343	0.67143
2055	TYR	C1	0.682812	0.855854	0.844365	0.844365	0.878522
2056	SER	C1	0.691874	0.840803	0.509756	0.691874	0.533589
2057	GLY	C1	0.678875	0.97902	0.574038	0.678875	0.901114
2058	SER	C1	0.691337	0.846672	0.844365	0.844365	0.859979
2059	ILE	C1	0.647301	0.71522	0.742387	0.71522	0.754515
2060	ASN	C1	0.339542	0.339808	0.532466	0.339808	0.296116
2061	ALA	C1	0.406579	0.440143	0.436111	0.436111	0
2062	TRP	C1	0.266415	0.0343833	0.0541283	0.0541283	0.0776752
2063	SER	C1	0.471277	0.479774	0.670518	0.479774	0
2064	THR	C1	0.429222	0.457769	0.380736	0.429222	0
2065	LYS	C1	0.622328	0.645277	0.742387	0.645277	0.467158
2066	GLU	C1	0.669316	0.896085	0.832045	0.832045	0.8665
2067	PRO	C1	0.673925	0.811829	0.699831	0.699831	0.717489
2068	PHE	C1	0.56553	0.999937	0.650722	0.650722	1.04865
2069	SER	C1	0.378917	0.524033	0.166182	0.378917	0.36196
2070	TRP	C1	0.249042	0.222644	0.39937	0.249042	0.380824
2071	ILE	C1	0.318573	0.230371	0.439677	0.318573	0.161198
2072	LYS	C1	0.318752	0.379545	0.413235	0.379545	0.3996
2073	VAL	C1	0.232867	0.0988245	0.175372	0.175372	0.130421
2074	ASP	C1	0.37479	0.422361	0.441943	0.422361	0.407493
2075	LEU	C1	0.28488	0.281316	0.441943	0.28488	0.297107
2076	LEU	C1	0.632382	0.69573	0.570049	0.632382	0.80196
2077	ALA	C1	0.682806	0.783675	0.625163	0.682806	0.501454
2078	PRO	C1	0.353263	0.366848	0.441943	0.366848	0.56166
2079	MET	C1	0.381458	0.424908	0.441943	0.424908	0.384486
2080	ILE	C1	0.277473	0.208813	0.299484	0.277473	0.247679
2081	ILE	C1	0.281734	0.292573	0.299484	0.292573	0
2082	HIS	C1	0.257317	0.0508246	0.221708	0.221708	0
2083	GLY	C1	0.613691	0.619212	0.68375	0.619212	0
2084	ILE	C1	0.378208	0.462287	0.413235	0.413235	0
2085	LYS	C1	0.468367	0.543565	0.413235	0.468367	0.464328
2086	THR	C1	0.219354	0.175928	0.159045	0.175928	0.0674647
2087	GLN	C1	0.252455	0.18503	0.166182	0.18503	0.237146
2088	GLY	C1	0.409976	0.453218	0.532466	0.453218	0
2089	ALA	C1	0.66861	0.923744	0.509756	0.66861	0.287366
2090	ARG	C1	0.646427	0.788215	0.610733	0.646427	0.765537
2091	GLN	C1	0.632534	0.741086	0.669938	0.669938	0.639164
2092	LYS	C1	0.65176	0.937619	0.844365	0.844365	0.942187
2093	PHE	C1	0.683144	0.986199	0.574038	0.683144	0.986228
2094	SER	C1	0.65176	0.937619	0.844365	0.844365	0.769476
2095	SER	C1	0.6703	0.750245	0.814916	0.750245	0.622778
2096	LEU	C1	0.309182	0.252547	0.240575	0.252547	0.138663
2097	TYR	C1	0.413288	0.44669	0.380736	0.413288	0.30585
2098	ILE	C1	0.238914	0.171242	0.0630052	0.171242	0
2099	SER	C1	0.674454	0.80989	0.773411	0.773411	0.550579
2100	GLN	C1	0.544707	0.49465	0.53404	0.53404	0.465487
2101	PHE	C1	0.241342	0.074452	0.16746	0.16746	0
2102	ILE	C1	0.500608	0.549314	0.441943	0.500608	0.414053
2103	ILE	C1	0.239788	0.0254534	0.175372	0.175372	0
2104	MET	C1	0.242823	0.172542	0.16746	0.172542	0.345447
2105	TYR	C1	0.316933	9.15175e-07	0.221708	0.221708	0.174663
2106	SER	C1	0.303893	0.232085	0.441943	0.303893	0.253143
2107	LEU	C1	0.489509	0.508088	0.563086	0.508088	0.699188
2108	ASP	C1	0.546521	0.578617	0.53404	0.546521	0.625399
2109	GLY	C1	0.654046	0.738566	0.625163	0.654046	0.488305
2110	LYS	C1	0.57424	0.974319	0.458829	0.57424	0.907688
2111	LYS	C1	0.655844	0.751419	0.703189	0.703189	0.700247
2112	TRP	C1	0.273708	0.244703	0.299484	0.273708	0.50675
2113	GLN	C1	0.647345	0.651528	0.748604	0.651528	0.65561
2114	THR	C1	0.604962	0.888205	0.411728	0.604962	0.768384
2115	TYR	C1	0.368105	2.20147e-06	0.0718061	0.0718061	0.146726
2116	ARG	C1	0.285914	0.150127	0.514747	0.285914	0.454418
2117	GLY	C1	0.570922	0.53222	0.633204	0.570922	0.421529
2118	ASN	C1	0.690295	0.787681	0.72708	0.72708	0.692629
2119	SER	C1	0.644404	0.657747	0.697237	0.657747	0.693015
2120	THR	C1	0.670137	0.659767	0.563086	0.659767	0.823229
2121	GLY	C1	0.686515	0.802236	0.598538	0.686515	0.553542
2122	THR	C1	0.475947	0.992318	0.535331	0.535331	0.998288
2123	LEU	C1	0.426393	0.448564	0.441943	0.441943	0.486983
2124	MET	C1	0.442398	0.450907	0.441943	0.442398	0.366452
2125	VAL	C1	0.651574	0.883402	0.753902	0.753902	0.693223
2126	PHE	C1	0.252327	0.0200644	0.16746	0.16746	0.282718
2127	PHE	C1	0.456735	0.499459	0.518306	0.499459	0.732829
2128	GLY	C1	0.648111	0.728088	0.560824	0.648111	0.332376
2129	ASN	C1	0.401567	0.498614	0.439677	0.439677	0.309028
2130	VAL	C1	0.671787	0.879891	0.729517	0.729517	0.6443
2131	ASP	C1	0.656393	0.778613	0.77299	0.77299	0.554878
2132	SER	C1	0.501025	0.560752	0.532466	0.532466	0.567801
2133	SER	C1	0.630673	0.710504	0.560824	0.630673	0.6482
2134	GLY	C1	0.674997	0.8104	0.65014	0.674997	0.474023
2135	ILE	C1	0.30718	0.347672	0.439677	0.347672	0.706905
2136	LYS	C1	0.383405	0.470289	0.413235	0.413235	0.526307
2137	HIS	C1	0.310671	0.310686	0.441943	0.310686	0.642903
2138	ASN	C1	0.250111	0.292818	0.16746	0.250111	0.265605
2139	ILE	C1	0.334254	0.38865	0.299484	0.334254	0.65239
2140	PHE	C1	0.268931	0.0305365	0.31328	0.268931	0.0555332
2141	ASN	C1	0.547332	0.52302	0.547502	0.547332	0.347038
2142	PRO	C1	0.448898	0.419457	0.514747	0.448898	0.256535
2143	PRO	C1	0.389369	0.266639	0.618425	0.389369	0.239059
2144	ILE	C1	0.297071	0.246412	0.341554	0.297071	0.0536822
2145	ILE	C1	0.662766	0.686091	0.748604	0.686091	0.618466
2146	ALA	C1	0.267795	0.093144	0.299484	0.267795	0.20626
2147	ARG	C1	0.285387	0.166105	0.441943	0.285387	0.39364
2148	TYR	C1	0.252952	0.00685858	0.153252	0.153252	0.29238
2149	ILE	C1	0.233524	0.19174	0.175372	0.19174	0
2150	ARG	C1	0.262793	0.013528	0.16746	0.16746	0.213455
2151	LEU	C1	0.289334	0.360263	0.39937	0.360263	0
2152	HIS	C1	0.258432	0.243059	0.413235	0.258432	0.349388
2153	PRO	C1	0.439719	0.516	0.439677	0.439719	0.28804
2154	THR	C1	0.481479	0.543204	0.496749	0.496749	0.552137
2155	HIS	C1	0.365869	0.411566	0.439677	0.411566	0.585337
2156	TYR	C1	0.255748	0.243857	0.166182	0.243857	0.570335
2157	SER	C1	0.639756	0.675359	0.699831	0.675359	0.383989
2158	ILE	C1	0.622151	0.653225	0.635043	0.635043	0.904552
2159	ARG	C1	0.278357	0.155724	0.328762	0.278357	0.377434
2160	SER	C1	0.579896	0.607996	0.724627	0.607996	0.156247
2161	THR	C1	0.382031	0.431558	0.380736	0.382031	0
2162	LEU	C1	0.231673	0.154353	0.0630052	0.154353	0.0836313
2163	ARG	C1	0.256613	0.0459523	0.0541283	0.0541283	0.201497
2164	MET	C1	0.251607	0.0527025	0.242553	0.242553	0.133405
2165	GLU	C1	0.228709	0.178065	0.256166	0.228709	0.292753
2166	LEU	C1	0.297585	0.397154	0.275462	0.297585	0
2167	MET	C1	0.246208	0.0724107	0.175372	0.175372	0.175163
2168	GLY	C1	0.268612	0.201422	0.299484	0.268612	0.0588027
2169	CYS	C1	0.332006	0.261743	0.514747	0.332006	0.171576
2170	ASP	C1	0.380511	0.400731	0.441943	0.400731	0.400008
2171	LEU	C1	0.480271	0.427755	0.514747	0.480271	0.742481
2172	ASN	C1	0.414127	0.374967	0.514747	0.414127	0.642293
2184	ALA	C2	0.662353	0.901618	0.395471	0.662353	0.735146
2188	ALA	C2	0.65874	0.919118	0.783474	0.783474	0.974753
2192	ALA	C2	0.451169	0.531127	0.439677	0.451169	0.411023
2201	ALA	C2	0.657084	0.700989	0.655836	0.657084	0.402919
2207	LYS	C2	0.280397	0.22772	0.234209	0.234209	0.535158
2208	ALA	C2	0.28181	0.292134	0.166182	0.28181	0
2216	SER	C2	0.60266	0.645323	0.555009	0.60266	0.317339
2218	ALA	C2	0.446383	0.464485	0.436111	0.446383	0
2223	VAL	C2	0.653858	0.8009	0.742387	0.742387	0.835264
2249	LYS	C2	0.560954	0.620617	0.555009	0.560954	0.622579
2279	LYS	C2	0.673759	0.927753	0.840043	0.840043	0.827637
2287	GLN	C2	0.675313	0.9702	0.574038	0.675313	0.980977
2310	PRO	C2	0.306668	0.314795	0.29565	0.306668	0
2318	ALA	C2	0.571312	0.655569	0.402383	0.571312	0
2326	CYS	C2	0.57565	0.534416	0.563086	0.563086	0.401415
2327	GLU	C2	0.701431	0.750454	0.598538	0.701431	0.966143
2328	ALA	C2	0.670256	0.744907	0.666337	0.670256	0.684866
2329	GLN	C2	0.420945	0.345719	0.514747	0.420945	0.703325
2330	ASP	C2	0.633588	0.603368	0.563086	0.603368	0.492835
2331	LEU	C2	0.610216	0.906313	0.817004	0.817004	0.899518
2332	TYR	C2	0.332923	3.55746e-05	0.441943	0.332923	1.03008
